# Supplementary material for: ALKBH3 partner ASCC3 mediates P-body formation and selective clearance of MMS-induced 1-methyladenosine and 3-methylcytosine from mRNA
Source: J Transl Med. 2021 Jul 3;19:287. doi: 10.1186/s12967-021-02948-6 (PMC8254245; doi:10.1186/s12967-021-02948-6)
Supplement: Supplementary file 4 — Additional file 4: Table S1. Results from SILAC analysis of RBPs after MMS treatment. [file 12967_2021_2948_MOESM4_ESM.xlsx]

## Sheet: Ark1
UniProt ID	Description	Ensembl Gene ID	Gene name	IP 0h median log2 SILAC ratio	0h IP -Log10 t-test p value IP vs. Extract	0h IP t-test Difference IP vs. Extract	IP 4h median log2 SILAC ratio	4h IP -Log10 t-test p value_ IP vs. Extract	4h IP t-test Difference_ IP vs. Extract	IP 15 h median log2 SILAC ratio	15h IP -Log10 t-test p value IP vs. Extract	15h IP t-test Difference IP vs. Extract	ANOVA Significant IP	IP -Log10 ANOVA p value	ANOVA Significant Extracts	Ext -Log10 ANOVA p value_	IP 0h t-test Significant IP vs. extract	IP 4h t-test Significant IP vs. Extract	IP 15 h t-test Significant IP vs. Extract	(IP, 0 h) / (IP, PBS) M/H	(IP, 0 h) / (IP, PBS) L/M	(IP, 0 h) / (IP, PBS) H/L	(IP, 4 h) / (IP, PBS2) L/H	(IP, 4 h) / (IP, PBS2) M/H	(IP, 4 h) / (IP, PBS2) M/L	(IP, 15 h) / (IP, PBS2) M/H	(IP, 15 h) / (IP, PBS2) L/H	(IP, 15 h) / (IP, PBS2) H/L	(Extract, UV-) / (Extract, PBS) L/H	(Extract, UV-) / (Extract, PBS) H/M	(Extract, UV-) / (Extract, PBS) M/L	(Extract, 0 h) / (Extract, PBS) M/H	(Extract, 0 h) / (Extract, PBS) L/M	(Extract, 0 h) / (Extract, PBS) H/L	(Extract, 4 h) / (Extract, PBS2) L/H	(Extract, 4 h) / (Extract, PBS2) M/H	(Extract, 4 h) / (Extract, PBS2) M/L	(Extract, 15 h) / (Extract, PBS2) M/H	(Extract, 15 h) / (Extract, PBS2) L/H	(Extract, 15 h) / (Extract, PBS2) H/L
Q8NC51	Plasminogen activator inhibitor 1 RNA-binding protein OS=Homo sapiens GN=SERBP1 PE=1 SV=2	ENSG00000142864	SERBP1	-1.1013	3.00764	-0.924651	-0.0499249	0.00454693	0.00286925	-0.0608097	0.120415	-0.0316332	+	3.06882		0.145262	+			-1.16338	NaN	-1.03921	0.0509752	-0.326453	-0.0499249	-0.0608097	-0.157336	-0.000819236	0.286985	0.115742	0.136896	-0.138299	-0.131419	-0.260218	0.222205	-0.19785	-0.358365	0.124727	-0.0995357	-0.149257
P23396	40S ribosomal protein S3 OS=Homo sapiens GN=RPS3 PE=1 SV=2	ENSG00000149273	RPS3	-0.934189	3.42213	-0.829284	-0.0806767	0.903272	-0.111636	-0.00406333	0.0400102	-0.00618058	+	4.73842		0.947422	+			-1.06254	-0.823986	-0.934189	-0.0806767	-0.127449	-0.0591908	-0.00406333	-0.0977305	0.055449	0.103311	0.0939701	0.0795835	-0.135384	-0.144839	-0.0526415	0.126843	-0.0540399	-0.00521147	0.0374218	-0.0586156	-0.00660936
P62263	40S ribosomal protein S14	ENSG00000164587	RPS14	-0.90707	4.08773	-0.781775	-0.0662539	0.271464	-0.057358	-0.0481605	0.0772855	-0.0120588	+	4.53769		1.01485	+			-0.985501	-0.828678	-0.90707	0.0978474	-0.0662539	-0.135542	-0.0481605	-0.012028	-0.118621	0.168665	0.0427448	0.0231896	-0.105132	-0.115477	-0.155314	0.11477	0.0045391	-0.0511836	0.00619048	-0.137236	-0.0115871
P08865	40S ribosomal protein SA	ENSG00000168028	RPSA	-0.580998	3.45481	-0.486283	-0.0480789	0.588321	-0.0799976	0.0497079	1.69855	0.0812147	+	4.98595		1.58211	+			-0.684498	-0.580998	-0.54122	0.0238468	-0.0568245	-0.0480789	0.113188	0.0497079	0.0475438	0.135785	0.0480831	0.0620961	-0.123785	-0.104946	-0.119137	0.162467	-0.0121747	0.00864407	-0.00621683	-0.0120729	-0.014915
Q7KZF4	Staphylococcal nuclease domain-containing protein 1 OS=Homo sapiens GN=SND1 PE=1 SV=1	ENSG00000197157	SND1	-1.02748	3.03581	-0.922949	-0.0427949	0.00424569	0.000562668	-0.221846	1.34241	-0.0805489	+	4.24872		0.899714	+			-1.20982	-0.854758	-1.02748	-0.0541557	-0.0427949	-0.0352223	-0.266826	-0.194928	-0.221846	0.090351	0.00068859	-0.0337884	-0.135384	-0.0635761	-0.12425	0.0414076	-0.0858536	-0.089415	-0.132	-0.125531	-0.184424
Q7Z2W4	zinc finger CCCH-type antiviral protein 1	ENSG00000105939	ZC3HAV1	-0.512324	3.99335	-0.510916	-0.523641	1.61043	-0.223035	-0.19071	0.690307	0.0554791	+	5.35505		2.15342	+			-0.52502	-0.50581	-0.512324	-0.523641	-0.557368	-0.496712	-0.19071	-0.196453	-0.140127	-0.0254221	0.124613	0.0313821	0.060351	-0.0245989	-0.0461574	-0.293011	-0.413018	-0.202588	-0.258217	-0.267852	-0.167659
Q5JNZ5	Putative 40S ribosomal protein S26-like 1 OS=Homo sapiens GN=RPS26P11 PE=5 SV=1		RPS26P11	-0.832721	3.51079	-0.737018	-0.0821079	0.623679	-0.174695	0.0466095	0.183039	-0.0976307		1.33277		1.51844	+			-0.874469	NaN	-0.790972	0.0509752	-0.0821079	-0.350765	0.0466095	0.192811	-0.47384	0.123114	0.132172	0.0248318	-0.120899	-0.0623021	-0.103906	0.131644	-0.0152346	0.0257784	-0.0020693	0.0588936	0.00164878
Q08J23	tRNA (Cytosine(34)-C(5))-methyltransferase	ENSG00000037474	NSUN2	-0.188072	0.497379	-0.16837	0.147821	1.08564	0.265564	0.590686	2.60072	0.56007	+	2.74509		0.229956				-0.188072	0.0242709	-0.219292	0.147821	0.365245	0.0115525	0.523211	0.605227	0.590686	0.311559	0.277878	0.249333	0.292336	-0.106259	-0.0640592	0.00654878	-0.166897	-0.111725	0.101786	-0.144601	0.0817301
P46783	40S ribosomal protein S10	ENSG00000124614	RPS10	-0.735057	2.82946	-0.560658	0.0275762	0.421533	-0.0694251	0.066444	0.605819	0.0437504	+	4.22936		2.43535				-0.879822	-0.647829	-0.735057	0.0275762	-0.135698	0.043069	0.0764371	0.0250681	0.066444	0.0616636	-0.0313262	0.0952993	-0.169262	-0.243893	-0.167577	0.11477	-0.0259952	0.0544478	0.0666756	-0.0283288	-0.00164877
Q8N5P1	Zinc finger CCCH domain-containing protein 8	ENSG00000144161	ZC3H8	-0.765134	0	-0.363509	-0.231457	0.786947	-0.463966	0.271807	0.221814	0.0879042	+	3.13513		0.0114996				-0.758992	NaN	-0.771277	-0.131064	-0.231457	-0.337176	0.271807	0.530719	0.183605	0.0568263	-0.0902198	0.210897	-0.401625	NaN	NaN	-0.141974	0.0896007	0.744575	0.0561065	0.216656	0.449657
Q9H0D6	5'-3' exoribonuclease 2 OS=Homo sapiens GN=XRN2 PE=1 SV=1	ENSG00000088930	XRN2	-0.089623	0.938713	-0.0638844	0.1801	2.54531	0.146471	-0.0834743	0.784294	-0.0851382	+	2.96489		0.953751				-0.101098	-0.0781482	NaN	0.220221	0.168921	0.1801	-0.196902	-0.0695245	-0.0834743	-0.077652	-0.0931552	-0.0235685	-0.0314878	-0.0597577	0.0140296	0.0465009	0.0695231	0.0138057	-0.0131564	-0.0895517	0.00822145
P22626	Heterogeneous nuclear ribonucleoproteins A2/B1 OS=Homo sapiens GN=HNRNPA2B1 PE=1 SV=2	ENSG00000122566	HNRNPA2B1	0.0515303	1.12399	0.0781166	-0.0152475	0.0602892	0.00389309	-0.169246	0.114836	0.00976591	+	3.30495		2.44026				0.0515303	0.0866468	0.0241521	-0.00761324	-0.0678315	-0.0152475	-0.169246	-0.136705	-0.208532	-0.0896691	-0.0990437	-0.0984627	-0.0713173	0.0229869	-0.0236901	-0.0171673	-0.0571898	-0.0280144	-0.219179	-0.140178	-0.184424
Q00341	Vigilin OS=Homo sapiens GN=HDLBP PE=1 SV=2	ENSG00000115677	HDLBP	-0.65392	1.8928	-0.292952	-0.114139	0.164821	-0.024585	-0.161959	0.751401	0.0522657	+	4.07913		1.99474				-0.710493	-0.621131	-0.65392	-0.224081	-0.0427949	-0.114139	-0.226682	-0.158822	-0.161959	0.0336255	-0.0201098	0.0668864	-0.490073	-0.339412	-0.277202	-0.0658021	-0.131605	-0.109853	-0.27814	-0.226629	-0.199491
Q9NUL3	Double-stranded RNA-binding protein Staufen homolog 2		STAU2	0.223641	0.0282602	0.0139877	-0.135542	0.642109	0.305694	-0.152891	0.693507	0.167563	+	3.2201		0.903899				0.223641	0.267879	0.163704	-0.150598	-0.10622	-0.135542	-0.288151	-0.152891	-0.0956784	0.0974347	0.0279615	-0.0389255	0.416693	NaN	-0.00785354	-0.061686	-0.804705	-0.443052	-0.391112	-0.482491	-0.165808
Q17RY0-1	Cytoplasmic polyadenylation element-binding protein 4	ENSG00000113742	CPEB4	-0.06991	0	0.000834801	-0.272705	0	0.000751181	-0.506054	0	7.74992e-05		1.9059		0				-0.0917499	NaN	-0.04807	-0.111791	-0.272705	-0.339432	-0.387333	-0.578323	-0.506054	NaN	NaN	NaN	NaN	NaN	NaN	NaN	NaN	NaN	NaN	NaN	NaN
Q9C0B0	RING finger protein unkempt homolog	ENSG00000132478	UNK	-0.556822	0	0.000849759	-0.396595	0	0.000542669	-0.210426	0	0.00079289		1.2165		0				-0.556822	-0.67292	-0.460148	-0.396595	-0.494491	-0.108357	-0.166206	-0.30901	-0.210426	NaN	NaN	NaN	NaN	NaN	NaN	NaN	NaN	NaN	NaN	NaN	NaN
Q9BZB8	Cytoplasmic polyadenylation element-binding protein 1 OS=Homo sapiens GN=CPEB1 PE=1 SV=1	ENSG00000214575	CPEB1	-0.0260212	0	5.17233e-05	-0.364723	0	0.000787722	0.0904874	0	4.73675e-05		1.04836		0				NaN	NaN	-0.0260212	-0.157639	-0.364723	-0.522112	0.0904874	-0.222614	0.234629	NaN	NaN	NaN	NaN	NaN	NaN	NaN	NaN	NaN	NaN	NaN	NaN
Q9NX07	tRNA selenocysteine 1-associated protein 1 OS=Homo sapiens GN=TRNAU1AP PE=1 SV=1	ENSG00000180098	TRNAU1AP	-0.573292	0	0.000940674	-0.167251	0	0.000539144	0.127304	0	0.000261132		0.964342		0				-0.184756	NaN	-0.961827	-0.0502194	-0.265446	-0.167251	0.129363	0.127304	-0.0508599	NaN	NaN	NaN	NaN	NaN	NaN	NaN	NaN	NaN	NaN	NaN	NaN
Q9Y6M1	Insulin-like growth factor 2 mRNA-binding protein 2 OS=Homo sapiens GN=IGF2BP2 PE=1 SV=2	ENSG00000073792	IGF2BP2	0.161155	0	0.000994005	0.38152	0	0.000115796	-0.056581	0	0.000590647		0.80499		0				0.161155	-0.140946	0.268516	0.0859733	0.38152	0.728914	-0.056581	-0.213327	0.138174	NaN	NaN	NaN	NaN	NaN	NaN	NaN	NaN	NaN	NaN	NaN	NaN
Q9Y2K5	R3H domain-containing protein 2 OS=Homo sapiens GN=R3HDM2 PE=1 SV=3	ENSG00000179912	R3HDM2	-0.209818	0	8.30405e-05	-0.399931	0	0.000809514	-0.494467	0	4.72579e-05		0.783468		0				-0.209818	-0.445114	-0.142958	-0.399931	-0.581954	-0.305957	-0.410531	-0.657983	-0.494467	NaN	NaN	NaN	NaN	NaN	NaN	NaN	NaN	NaN	NaN	NaN	NaN
Q8TB72-1	pumilio homolog 2	ENSG00000055917	PUM2	0.00267944	0	0.000377741	-0.0345802	0	0.000695496	0.253995	0	0.000215368		0.762577		0				0.0985637	NaN	-0.0932049	-0.0345802	-0.1046	0.148251	0.308333	0.0777224	0.253995	NaN	NaN	NaN	NaN	NaN	NaN	NaN	NaN	NaN	NaN	NaN	NaN
Q9UJV8	Purine-rich element-binding protein gamma	ENSG00000172733	PURG	0.0903071	0	0.000755722	0.0282163	0	0.000310353	-0.0570587	0	0.000914752		0.641262		0				0.166358	NaN	0.014256	0.00757328	0.0488594	NaN	-0.0749956	-0.0391218	NaN	NaN	NaN	NaN	NaN	NaN	NaN	NaN	NaN	NaN	NaN	NaN	NaN
Q9H0Z9	RNA-binding protein 38 OS=Homo sapiens GN=RBM38 PE=1 SV=2	ENSG00000132819	RBM38	0.159615	0	7.86053e-05	0.225401	0	0.000437214	0.432565	0	0.000731292		0.637646		0				0.201	NaN	0.11823	0.0691836	0.225401	0.544244	0.369324	0.432565	0.879599	NaN	NaN	NaN	NaN	NaN	NaN	NaN	NaN	NaN	NaN	NaN	NaN
Q9BX46	RNA-binding protein 24 OS=Homo sapiens GN=RBM24 PE=1 SV=1	ENSG00000112183	RBM24	0.159615	0	0.000798929	0.225401	0	0.000795781	0.432565	0	2.47185e-05		0.637646		0				0.201	NaN	0.11823	0.0691836	0.225401	0.544244	0.369324	0.432565	0.879599	NaN	NaN	NaN	NaN	NaN	NaN	NaN	NaN	NaN	NaN	NaN	NaN
Q9HBD1	Roquin-2 OS=Homo sapiens GN=RC3H2 PE=1 SV=2	ENSG00000056586	RC3H2	0.0465198	0	0.000518972	0.130917	0	0.000312476	0.13307	0	0.000645778		0.607522		0				-0.135901	0.132022	0.0465198	0.0138541	0.130917	0.195765	0.13307	0.263256	0.127714	NaN	NaN	NaN	NaN	NaN	NaN	NaN	NaN	NaN	NaN	NaN	NaN
Q92879	CUGBP Elav-like family member 1	ENSG00000149187	CELF1	0.213977	0	0.000834538	0.0485299	0	0.000834998	0.0827579	0	1.60348e-05		0.576433		0				0.118836	0.319679	0.213977	0.0485299	0.159513	0.0396009	0.222782	0.0827579	-0.0306349	NaN	NaN	NaN	NaN	NaN	NaN	NaN	NaN	NaN	NaN	NaN	NaN
Q9H6T0	Epithelial splicing regulatory protein 2 OS=Homo sapiens GN=ESRP2 PE=1 SV=1	ENSG00000103067	ESRP2	0.117462	0	0.000682769	0.0806769	0	0.382189	0.331104	0	0.790652		0.5697		0				0.335273	0.117462	-0.0916774	-0.0515303	0.351147	0.0806769	0.331104	0.378307	0.32242	NaN	NaN	NaN	NaN	NaN	NaN	NaN	NaN	-0.255425	NaN	NaN	-0.446709
Q9Y2T7	Y-box-binding protein 2 OS=Homo sapiens GN=YBX2 PE=1 SV=2	ENSG00000006047	YBX2	0.0695703	0	0.00094094	-0.439935	0	3.39721e-05	-0.434691	0	3.27158e-05		0.563381		0				-0.0474029	NaN	0.186543	0.195016	-0.699311	-0.439935	-0.484342	-0.434691	-0.366437	NaN	NaN	NaN	NaN	NaN	NaN	NaN	NaN	NaN	NaN	NaN	NaN
Q6NXG1	Epithelial splicing regulatory protein 1 OS=Homo sapiens GN=ESRP1 PE=1 SV=2	ENSG00000104413	ESRP1	0.122857	0	0.000891241	-0.0294046	0	0.000799196	0.377681	0	0.000937938		0.456274		0				0.122857	NaN	NaN	-0.0294046	0.362905	-0.305957	0.377681	0.411706	-0.0106894	NaN	NaN	NaN	NaN	NaN	NaN	NaN	NaN	NaN	NaN	NaN	NaN
Q5TAX3	Terminal uridylyltransferase 4 OS=Homo sapiens GN=ZCCHC11 PE=1 SV=3	ENSG00000134744	ZCCHC11	0.370707	0	0.000985939	0.104125	0	0.000418086	0.10644	0	0.000504225		0.45419		0				0.588843	0.370707	0.0767202	NaN	0.247135	-0.0388839	NaN	0.10644	NaN	NaN	NaN	NaN	NaN	NaN	NaN	NaN	NaN	NaN	NaN	NaN	NaN
O43896	Kinesin-like protein KIF1C OS=Homo sapiens GN=KIF1C PE=1 SV=3	ENSG00000129250	KIF1C	0.217387	0	9.96262e-05	-0.394202	0	0.000916923	0.0499472	0	0.000276976		0.416635		0				0.217387	-0.472387	0.295615	NaN	-0.396087	-0.392317	NaN	-0.122147	0.222042	NaN	NaN	NaN	NaN	NaN	NaN	NaN	NaN	NaN	NaN	NaN	NaN
O60812	Heterogeneous nuclear ribonucleoprotein C-like 1 OS=Homo sapiens GN=HNRNPCL1 PE=1 SV=1	ENSG00000179172	HNRNPCL1	0.132677	0	0.000827914	-0.0366031	0	0.205056	-0.012028	0	0.502494		0.265173		0				NaN	NaN	0.132677	-0.193368	-0.0366031	0.0974526	0.277401	-0.012028	-0.111523	NaN	NaN	NaN	NaN	NaN	NaN	NaN	NaN	-0.249229	NaN	NaN	-0.45121
Q5TC82-1	Roquin-1	ENSG00000135870	RC3H1	0.170249	0	0.000131837	-0.0255351	0	0.00056846	-0.138169	0	0.000346126		0.214013		0				0.170249	-0.167445	0.263751	-0.0255351	-0.0151386	-0.163249	0.260554	-0.138169	-0.464766	NaN	NaN	NaN	NaN	NaN	NaN	NaN	NaN	NaN	NaN	NaN	NaN
Q9BYK8	Helicase with zinc finger domain 2 OS=Homo sapiens GN=HELZ2 PE=1 SV=6	ENSG00000130589	HELZ2	-0.160465	0	-0.0481685	-0.383329	0	0.544785	-0.046762	0	1.24553		0.210529		0				0.0515303	-0.272191	-0.160465	-0.383329	0.00601125	-0.667582	-0.046762	0.0145661	-0.517736	NaN	NaN	-0.369025	NaN	NaN	-0.0788731	NaN	NaN	-0.893085	NaN	NaN	-1.42884
Q93073-1	Selenocysteine insertion sequence-binding protein 2-like	ENSG00000138593	SECISBP2L	0.0783229	0	0.000237161	0.0354075	0	0.000567827	-0.00999036	0	0.00077287		0.0797716		0				NaN	-0.0684049	0.225051	NaN	0.111533	-0.0407182	NaN	-0.0611691	0.0411883	NaN	NaN	NaN	NaN	NaN	NaN	NaN	NaN	NaN	NaN	NaN	NaN
O14979-1	Heterogeneous nuclear ribonucleoprotein D-like	ENSG00000152795	HNRPDL	-0.160035	0	0.000565739	0.0752023	0	-0.608907	0.091758	0	-0.136436		0.072077		0				-0.321928	-0.160035	0.0875472	0.0752023	0.129541	-0.245476	0.091758	0.0952705	-0.513052	NaN	NaN	0.447236	NaN	NaN	NaN	NaN	NaN	0.595329	NaN	NaN	0.0277617
O95319	CUGBP Elav-like family member 2 OS=Homo sapiens GN=CELF2 PE=1 SV=1	ENSG00000048740	CELF2	0.270302	0	0.000421849	0.196121	0	0.000679254	0.191124	0	0.000755576		0.0474659		0				0.270302	NaN	NaN	0.196121	0.247135	-0.243362	0.191124	0.195138	-0.278353	NaN	NaN	NaN	NaN	NaN	NaN	NaN	NaN	NaN	NaN	NaN	NaN
P48200	Iron-responsive element-binding protein 2 OS=Homo sapiens GN=IREB2 PE=1 SV=3	ENSG00000136381	IREB2	0.067549	0	-1.33116	-0.142194	0	6.34851e-05	-0.32667	0	0.00044135		1.66915		0				0.0274256	0.107672	NaN	-0.142194	-0.318919	-0.072264	-0.32667	-0.416813	-0.239147	NaN	NaN	NaN	1.39871	NaN	NaN	NaN	NaN	NaN	NaN	NaN	NaN
Q9P2E3	NFX1-type zinc finger-containing protein 1 OS=Homo sapiens GN=ZNFX1 PE=1 SV=2	ENSG00000124201	ZNFX1	0.170084	0	0.139689	-0.399361	0	0.000270182	-0.0418593	0	0.000200761		1.89636		0				0.0848888	0.693044	0.170084	-0.586862	-0.322681	-0.399361	-0.11988	-0.0418593	-0.0339861	NaN	NaN	NaN	0.176317	NaN	NaN	NaN	NaN	NaN	NaN	NaN	NaN
Q8IWR0	Zinc finger CCCH domain-containing protein 7A	ENSG00000122299	ZC3H7A	-0.265814	0.169162	0.0750567	-0.44445	0	0.000530167	-0.409724	0	0.000118864		0.0423624		0				-0.642946	-0.265814	-0.263321	-0.480626	-0.44445	-0.382979	-0.48245	-0.409724	-0.284327	-0.255744	0.159558	NaN	-0.446074	-0.485427	NaN	NaN	NaN	NaN	NaN	NaN	NaN
Q14011	Cold-inducible RNA-binding protein	ENSG00000099622	CIRBP	0.0420029	0.159124	-0.0440623	0.218947	0.640684	0.313215	0.0958719	0.570817	-0.347987		0.795133		0.405822				0.0669154	NaN	0.0170905	0.124793	0.315287	0.218947	0.218135	0.034195	0.0958719	-0.306263	-0.157753	NaN	NaN	-0.00733565	0.179466	-0.355461	NaN	0.168383	NaN	0.795859	0.132249
Q9Y4Z0	U6 snRNA-associated Sm-like protein LSm4	ENSG00000130520	LSM4	0.194218	0	0.230704	0.058008	0.0105321	0.00305685	0.0573633	0.0363235	0.0376953		0.0696151		0.0715149				0.0571439	0.331292	NaN	-0.0203918	0.136408	NaN	-0.234622	0.349349	NaN	NaN	NaN	-0.00167084	NaN	NaN	-0.0364857	NaN	0.0995356	0.0103667	NaN	0.17585	-0.136514
Q6PJT7	Zinc finger CCCH domain-containing protein 14 OS=Homo sapiens GN=ZC3H14 PE=1 SV=1	ENSG00000100722	ZC3H14	-0.50308	0.500397	-0.392125	-0.329859	0	-0.391784	0.0475438	0	0.0709445		1.39925		0				-0.739397	NaN	-0.266764	-0.329859	-0.315167	-0.330429	-0.0328495	0.401667	0.0475438	NaN	0.0346999	0.0620961	NaN	0.0667261	-0.288637	NaN	0.0666319	NaN	NaN	0.0678426	NaN
Q14320	Protein FAM50A	ENSG00000071859	FAM50A	-0.349862	1.00877	-0.637363	-0.115899	1.16285	-0.359751	-0.594309	1.91549	-0.941785		1.04099		0.0600508				-0.584963	NaN	-0.114761	-0.115899	-0.315167	-0.0949542	-0.888064	-0.594309	-0.496777	0.273497	0.275605	0.245113	0.542142	0	0.320361	NaN	0.0608321	0.307989	NaN	0.171112	0.393025
Q9NUK0	Muscleblind-like protein 3 OS=Homo sapiens GN=MBNL3 PE=2 SV=2	ENSG00000076770	MBNL3	-0.0233531	0	0.393252	-0.0583918	0.495449	0.111787	-0.392402	0.385764	-0.200691		1.25827		0.0933497				0.120178	NaN	-0.166884	0.0859733	-0.0583918	-0.0911476	-0.367991	-0.416813	NaN	NaN	NaN	0.113935	NaN	NaN	-0.416605	NaN	-0.0493277	-0.216624	NaN	-0.385072	0.00164878
A0AV96	RNA-binding protein 47	ENSG00000163694	RBM47	0.00596645	0	-0.138329	-0.124162	0	-0.00627498	-0.35083	0	-0.0203468		1.28813		0				-0.108934	NaN	0.120867	-0.152003	-0.124162	-0.0536242	-0.357549	-0.35083	-0.180408	0.260933	NaN	NaN	0.144295	NaN	NaN	NaN	-0.103655	NaN	NaN	-0.275916	NaN
Q9UKA9	Polypyrimidine tract-binding protein 2 OS=Homo sapiens GN=PTBP2 PE=1 SV=1	ENSG00000117569	PTBP2	-0.0240328	0	-0.553375	-0.13901	0	-0.00324991	-0.0749956	0	-1.39367		0.239303		0				-0.171565	NaN	0.1235	-0.0846971	-0.13901	-0.205833	-0.0749956	-0.0653407	-0.402801	0.190912	NaN	NaN	0.529342	NaN	NaN	NaN	-0.13993	NaN	NaN	1.21263	NaN
Q9H0J9	Poly [ADP-ribose] polymerase 12	ENSG00000059378	PARP12	-0.762593	1.35045	-0.877804	-0.337176	0	0.000556573	0.39965	0	-0.436496		2.24044		0				-0.906891	NaN	-0.618296	-0.468318	-0.0105804	-0.337176	0.402467	0.39965	0.118688	-0.0203017	NaN	0.273018	-0.0113099	NaN	0.241731	NaN	NaN	NaN	0.743431	NaN	NaN
Q8IUH3	RNA-binding protein 45 OS=Homo sapiens GN=RBM45 PE=2 SV=1	ENSG00000155636	RBM45	0.159543	0.298452	0.0610219	0.0430244	0.0318829	0.0295215	0.107675	0.056194	0.0812018		0.403128		0.00490641				0.102641	NaN	0.216445	-0.0345802	0.0430244	0.140178	0.0360886	0.107675	0.189364	0.0748828	-0.0313262	NaN	0.147889	0.0491535	NaN	0.630192	-0.359542	-0.210592	0.681171	-0.621488	NaN
Q9BQ04	RNA-binding protein 4B OS=Homo sapiens GN=RBM4B PE=1 SV=1	ENSG00000173914	RBM4B	0.108783	0	0.102831	0.245865	0	0.12927	0.106918	0	-0.516995		0.490989		0				0.216133	NaN	0.00143202	0.211504	0.245865	0.318176	0.106918	0.264365	-0.012341	-0.109923	NaN	NaN	0.00595218	NaN	NaN	0.129246	NaN	NaN	0.636642	NaN	NaN
P21399	Cytoplasmic aconitate hydratase OS=Homo sapiens GN=ACO1 PE=1 SV=3	ENSG00000122729	ACO1	0.00330506	0.830286	-0.908763	0.45724	0.324287	0.207629	-0.114031	0.720155	-0.438987		0.904417		0.438345				-0.168287	0.00330506	0.116909	0.103748	0.867608	0.45724	0.0892157	-0.317277	NaN	0.528867	0.862841	0.389771	0.757364	0.101242	1.81961	0.291415	0.503926	0.0103667	0.610695	0.321928	0.0422451
Q5VYS8	Terminal uridylyltransferase 7 OS=Homo sapiens GN=ZCCHC6 PE=1 SV=1	ENSG00000083223	ZCCHC6	0.318773	0.628623	0.444765	0.287177	0	-0.146425	0.124405	0	-0.455432		0.311438		0				0.666183	0.146437	0.318773	0.415986	0.287177	-0.226562	0.124405	0.214767	0.0912652	-0.0383034	NaN	0.0460124	0.236055	NaN	-0.371324	0.305292	NaN	NaN	0.598911	NaN	NaN
Q5T6F2	Ubiquitin-associated protein 2 OS=Homo sapiens GN=UBAP2 PE=1 SV=1	ENSG00000137073	UBAP2	-0.646863	0.449738	-0.375643	-0.214089	0.591806	-0.15917	0.161025	0.14269	-0.0717518		2.53706		0.629595				-0.811733	NaN	-0.481992	-0.303069	-0.064678	-0.214089	0.199399	0.161025	0.139662	-0.0126548	NaN	0.383384	-0.539304	NaN	-0.00313626	0.0641875	0.0622843	-0.230798	0.598911	-0.0188239	0.135254
Q9H6S0	Probable ATP-dependent RNA helicase YTHDC2	ENSG00000047188	YTHDC2	0.556508	0.80155	0.380095	0.032534	1.12663	-0.304198	-0.0106894	0.761189	-0.315646		2.15317		0.0104314				0.932122	0.37173	0.556508	0.032534	0.0532202	-0.139467	-0.161657	0.015883	-0.0106894	0.261985	0.245715	0.22668	0.506199	0.00972336	0.204152	0.469777	0.0853218	0.303781	0.53755	-0.0824622	0.335386
Q15056-1	Eukaryotic translation initiation factor 4H	ENSG00000106682	EIF4H	0.373986	0.158387	-0.0814768	0.130917	0.816912	-0.0716392	0.305284	0.266775	-0.067309		0.881478		0.460909				0.452792	0.0891364	0.373986	0.0226014	0.130917	0.135312	0.351402	0.239779	0.305284	0.488125	0.50933	0.297681	0.677575	0.13384	0.34893	0.149507	0.152306	0.201935	0.523232	0.19348	0.38168
Q9H0L4	cleavage stimulation factor subunit 2 tau variant	ENSG00000177613	CSTF2T	-0.355628	0	-0.371187	-0.00805199	0	-0.96596	0.110683	0	-0.330608		0.894162		0				0.0848888	-0.526623	-0.355628	-0.0449874	0.168921	-0.00805199	0.110683	0.285266	0.00572363	0.376087	NaN	NaN	0.1054	NaN	NaN	1.00459	NaN	NaN	0.464498	NaN	NaN
Q86W50-1	Methyltransferase-like protein 16	ENSG00000127804	METTL16	-0.463445	0	-0.523487	0.22456	1.24506	0.246237	0.147804	0.0833034	0.0520784		0.101249		0.0881289				-0.463445	NaN	NaN	0.22456	0.112926	0.319607	0.147804	-0.0309401	0.41872	-0.228917	NaN	0.254941	-0.129573	NaN	0.249658	-0.0630566	NaN	0.00864407	0.451452	0.0918565	-0.16396
Q9UQ80	proliferation-associated protein 2G4	ENSG00000170515	PA2G4	0.269093	0.201459	0.0804593	-0.145376	0.985551	-0.167007	0.158757	0.491226	-0.192225		0.940783		0.463963				0.269093	0.282092	0.0339807	-0.0191088	-0.210395	-0.145376	0.158757	-0.155853	0.253995	0.282848	0.330305	0.222392	0.357924	-0.0918903	0.0777551	0.0890836	-0.0698591	0.106915	0.430123	0.0473057	0.356145
Q14258	E3 ubiquitin/ISG15 ligase TRIM25	ENSG00000121060	TRIM25	0.795642	1.07399	0.713277	0.0517027	0.200654	-0.110904	0.0583548	0.97296	-0.414705		1.67407		0.201128				0.511217	1.15834	0.795642	0.259867	-0.341639	0.0517027	0.0583548	-0.471124	0.094338	0.325704	0.0480831	-0.0718929	0.605361	-0.18448	-0.0955133	-0.136191	0.195295	0.24354	0.418824	0.152003	0.354856
Q92667	A-kinase anchor protein 1, mitochondrial	ENSG00000121057	AKAP1	-0.0304041	0.116526	0.0394788	-0.115979	0.00899812	-0.0043098	0.170516	0.101354	-0.052736		0.968068		0.643799				-0.135901	0.210724	-0.0304041	-0.0833558	-0.115979	-0.332674	0.253759	0.170516	-0.012341	0.068889	-0.0568865	0.121629	0.0539815	0.0325571	-0.160557	0.0629313	-0.411002	-0.171009	0.38755	-0.147557	0.33015
Q9NTZ6	RNA-binding protein 12	ENSG00000244462	RBM12	-0.0886474	1.13867	-0.38519	0.176936	0.470245	-0.211448	0.0171988	0.992108	-0.275592		0.575125		0.139846				-0.0886474	0.0665742	-0.232697	-0.0528424	0.176936	0.371563	-0.242606	0.0171988	0.0881858	0.377057	0.406058	0.496595	0.508996	0.0515089	0.340295	0.630192	0.392895	0.106915	0.386496	0.198145	0.104913
Q8ND56	protein LSM14 homolog A	ENSG00000257103;ENSG00000262860	LSM14A	0.140449	0	0.000249846	0.0643505	0.0639324	0.0366178	0.11943	0.664914	-0.224398		0.410796		0.444269				0.393011	0.140449	0.0699118	0.0643505	0.155463	-0.153292	0.11943	0.141853	-0.138323	NaN	NaN	NaN	NaN	NaN	NaN	0.193793	NaN	-0.222682	0.379095	NaN	0.151674
Q9BRZ2	E3 ubiquitin-protein ligase TRIM56 OS=Homo sapiens GN=TRIM56 PE=1 SV=3	ENSG00000169871	TRIM56	0.360702	0.661553	0.549872	0.126725	0.343602	0.358091	0.478158	0.776213	0.0987418		0.35385		0.742498				0.494765	0.22664	NaN	-0.133838	0.387289	NaN	0.531662	0.424654	NaN	-0.152703	-0.515065	0.433701	0.151473	-0.706397	-0.0125863	-0.253353	0.273854	-0.714598	0.357737	0.344197	0.436315
P62633	Cellular nucleic acid-binding protein OS=Homo sapiens GN=CNBP PE=1 SV=1	ENSG00000169714	CNBP	-0.349826	2.60978	-0.325341	0.0671144	1.02193	0.0765712	0.144263	0.826984	-0.174185		2.59718		1.97936				-0.325576	NaN	-0.374077	0.122469	0.0561201	0.0671144	-0.0439686	0.144263	0.151512	0.218247	0.325917	0.150499	0.00858961	-0.014709	-0.067338	-0.0507667	0.0240454	0.0427116	0.346938	0.111773	0.31565
Q71RC2	La-related protein 4 OS=Homo sapiens GN=LARP4 PE=1 SV=3	ENSG00000161813	LARP4	-0.0383954	0.720913	-0.173907	0.0546353	1.0635	-0.116084	0.241575	0.65232	-0.103978		1.2333		1.30003				-0.0383954	-0.223494	0.0506755	0.0546353	-0.0459009	0.0772982	0.310517	0.0764607	0.241575	-0.00125998	0.111924	0.404984	-0.0206913	0.0921183	0.239079	0.112343	0.107997	0.213945	0.344769	0.317647	0.278071
P98179	Putative RNA-binding protein 3 OS=Homo sapiens GN=RBM3 PE=1 SV=1	ENSG00000102317	RBM3	0.0534392	0.101148	0.0178627	0.1801	0.205684	0.040972	0.206717	0.0205097	-0.00450007		0.994991		0.995475				0.168953	-0.0354902	0.0534392	0.308706	0.16758	0.1801	0.306146	0.206717	0.160336	0.17649	-0.154684	-0.0235685	0.089294	0.0145606	0.0294596	0.287118	0.175303	0.0710497	0.338241	0.213203	0.135254
Q9Y5A9-1	YTH domain-containing family protein 2	ENSG00000198492	YTHDF2	-0.332549	2.19858	-0.415485	-0.129679	0.49358	-0.27699	0.204106	0.712005	-0.258124		1.42831		0.535051				-0.233608	-0.332549	-0.492032	-0.129679	-0.16073	0.127166	0.204106	-0.10201	0.365026	0.167544	0.173059	0.0281106	0.0767813	0.0145606	0.0969226	-0.0305133	0.0225543	0.675686	0.329491	0.312278	0.599727
O75127	pentatricopeptide repeat-containing protein 1, mitochondrial	ENSG00000106246	PTCD1	0.122184	0.300934	0.104971	0.109081	0.546494	0.0829223	0.179221	0.136451	-0.0706667		0.471874		0.963889				-0.126326	0.217566	0.122184	0.111968	0.0633445	0.109081	0.179221	0.512176	0.109605	-0.0408935	-0.0215072	NaN	0.0151623	-0.0828209	NaN	0.137623	-0.0810366	-0.0209597	0.308494	0.602665	0.101843
P60842	Eukaryotic initiation factor 4A-I	ENSG00000161960	EIF4A1	0.201317	0.0814268	-0.0387998	0.0756059	0.243562	0.0356343	0.214767	0.148538	-0.0461666		0.152884		0.658068				0.404066	NaN	-0.00143327	0.154658	0.0400981	0.0756059	0.222782	0.214767	0.0507111	0.3819	0.377717	0.245113	0.293417	0.138279	0.288652	0.111129	-0.0383923	0.0907231	0.301799	0.00666372	0.318297
Q8NCA5	Protein FAM98A OS=Homo sapiens GN=FAM98A PE=1 SV=1		FAM98A	0.0428569	0.340779	0.0740374	-0.0662539	0.751433	-0.144967	-0.122183	0.91788	-0.225277		0.333876		0.530797				NaN	0.0728769	0.0128368	-0.0449874	-0.0662539	-0.0911476	0.103143	-0.211784	-0.122183	0.092716	0.0333548	0.0748352	0.0880475	-0.135432	-0.0461574	0.11477	0.207158	-0.089415	0.279256	0.0981101	0.0676397
P67809	Nuclease-sensitive element-binding protein 1	ENSG00000065978	YBX1	0.0416537	0.0233737	0.00560703	0.194206	1.93873	0.105095	0.189364	0.115907	-0.0185781		0.451639		1.12057				0.0416537	-0.00995523	0.240898	0.239645	0.178267	0.194206	0.233182	0.0852691	0.189364	0.0712895	0.147175	0.113935	0.112773	0.0373184	0.105684	0.0766893	0.0924462	0.127697	0.264412	0.145979	0.153158
P11940	Polyadenylate-binding protein 1 OS=Homo sapiens GN=PABPC1 PE=1 SV=2	ENSG00000070756	PABPC1	0.0339807	0.443322	-0.0714949	0.0308942	0.878171	-0.0457916	0.0364032	1.68223	-0.151675		0.22078		1.18256				0.0627358	-0.109205	0.0339807	0.00631377	0.0819602	0.0308942	0.0853941	0.0092863	0.0364032	0.123114	0.0718643	0.117018	0.120109	-0.0208822	0.102769	0.0878489	0.100949	0.0677445	0.263264	0.152003	0.170842
O60306	Intron-binding protein aquarius OS=Homo sapiens GN=AQR PE=1 SV=4	ENSG00000021776	AQR	0.215211	1.32443	0.227888	0.298242	1.95047	0.246139	0.242364	0.490675	0.0691268		0.0137335		1.96176				0.174129	0.429846	0.215211	0.161463	0.298242	0.329581	0.242364	0.176417	0.335464	-0.0617836	-0.115362	0.0460124	0.0730063	0.0361296	0.0263868	-0.0224908	0.0373969	0.0359621	0.263264	0.142353	0.141247
Q9Y3F4	Serine-threonine kinase receptor-associated protein	ENSG00000023734	STRAP	-0.0124436	0.779859	-0.182965	0.0883559	0.26888	-0.151609	0.118688	0.424898	-0.0931293		0.117519		0.646053				0.0821382	NaN	-0.107025	0.0883559	0.188875	-0.529821	0.19822	-0.0737205	0.118688	0.154018	0.283547	0.197854	0.224757	0.0597228	0.227084	0.0388541	0.0564669	0.106915	0.260965	0.0981101	0.1635
Q9H361	Polyadenylate-binding protein 3	ENSG00000151846	PABPC3	0.0311794	0.22359	-0.0338494	0.0168533	0.917407	-0.0575669	0.018721	1.90062	-0.164818		0.00205358		1.18964				0.0807611	-0.045013	0.0311794	-0.0203918	0.0776855	0.0168533	0.0557531	0.00398721	0.018721	0.123114	0.0613434	0.0843163	0.122546	-0.0333086	0.0792386	0.0878489	0.0896007	0.0693981	0.25751	0.138717	0.176688
B5ME19	eukaryotic translation initiation factor 3 subunit C-like protein	ENSG00000205609	EIF3CL	-0.22096	0.615342	-0.165636	0.0819602	0.253904	0.043524	0.108085	0.117786	-0.0298319		1.01172		0.526071				0.0999242	-0.280201	-0.22096	0.148963	0.0819602	0.0482554	0.234332	0.0561227	0.108085	0.167544	0.109373	0.101538	0.0539815	-0.0196454	0.0613353	0.109913	-0.0730439	0.111738	0.256356	0.0132968	0.218384
Q99613	Eukaryotic translation initiation factor 3 subunit C	ENSG00000184110	EIF3C	-0.22096	0.630241	-0.169794	0.08764	0.250944	0.0433868	0.123208	0.0993944	-0.0248015		1.03024		0.536611				0.0999242	-0.280201	-0.22096	0.148963	0.08764	0.0361246	0.234332	0.059958	0.123208	0.17649	0.109373	0.101538	0.0679575	-0.0196454	0.0598332	0.108696	-0.0730439	0.106915	0.256356	0.0185813	0.216966
Q659C4	La-related protein 1B OS=Homo sapiens GN=LARP1B PE=1 SV=2	ENSG00000138709	LARP1B	0.139248	0.789043	0.223861	0	0.284379	0.0144024	0.113838	0.301014	-0.0521868		0.483295		2.72982				0.0202587	0.139248	0.449368	0	0.051768	-0.0044677	0.265066	0.113838	0.058599	0.0531877	0.0279615	0.0182517	-0.0382771	-0.0584872	0.0340566	0.0156674	-0.0167669	0.00519261	0.249414	0.210897	0.133752
P05198	Eukaryotic translation initiation factor 2 subunit 1	ENSG00000134001	EIF2S1	-0.21596	1.18077	-0.353451	0.0284716	0.0374958	-0.00850609	0.0772929	0.29972	-0.126836		0.502625		1.05867				-0.0294438	-0.50769	-0.21596	-0.0306967	0.08764	NaN	0.279633	-0.125047	NaN	0.13234	0.251511	0.148994	0.132253	0.062061	0.112945	0.115982	-0.0477604	0.0427116	0.248254	0.0956119	0.268521
P23588	Eukaryotic translation initiation factor 4B OS=Homo sapiens GN=EIF4B PE=1 SV=2	ENSG00000063046	EIF4B	-0.00877018	0.558236	-0.0594635	-0.0949542	0.372193	-0.0892081	0.0968289	0.14646	-0.0621541		0.579818		0.105414				-0.00877018	-0.0837454	0.0740005	0.021355	-0.148994	-0.0949542	0.0968289	-0.0487261	0.109605	0.29008	0.248036	0.0968615	0.0295175	0.0585522	0.0718059	0.175312	-0.123328	-0.00695279	0.248254	-0.183514	0.27943
Q7L0Y3	Mitochondrial ribonuclease P protein 1	ENSG00000174173	TRMT10C	0.353637	0	0.351648	-0.175288	0.624847	-0.197849	0.247108	0.168763	0.0304263		0.775531		1.59416				0.353637	NaN	NaN	0.237499	-0.189636	-0.175288	0.263939	0.110144	0.247108	0.0434397	-0.0299193	0.00998406	0.0552577	-0.0445847	-0.00470704	0.144765	0.116409	0.204947	0.245931	0.0855757	0.198405
Q96AK3	DNA dC->dU-editing enzyme APOBEC-3D	ENSG00000243811	APOBEC3D	-0.160606	0.493055	-0.220431	0.111968	0.881214	0.137901	0.425646	2.14352	0.27135		1.66143		0.374717				0.0473057	NaN	-0.368518	0.111968	0.103146	0.295093	0.394252	0.425646	0.430925	0.0262207	-0.110893	-0.0492552	0.215655	-0.0471024	0.0109236	-0.0372329	0.0910242	0.0427116	0.245931	0.121629	0.0692121
Q9UH17-1	DNA dC->dU-editing enzyme APOBEC-3B	ENSG00000179750	APOBEC3B	-0.160606	0.467702	-0.178064	0.152756	1.22521	0.124425	0.329362	0.56701	0.13484		1.44763		1.13931				0.0473057	NaN	-0.368518	0.125953	0.152756	0.194206	0.48117	0.329362	0.258111	0.0187777	-0.261245	-0.0648896	0.0616216	-0.00611052	-0.00313626	-0.0534888	0.073849	0.0792796	0.241273	0.353637	0.0692121
Q8WUA2	Peptidyl-prolyl cis-trans isomerase-like 4 OS=Homo sapiens GN=PPIL4 PE=1 SV=1	ENSG00000131013	PPIL4	0.396262	0.701378	0.290274	0.0690979	0.380911	0.29744	0.103517	1.06585	-0.193498		0.764915		0.507448				NaN	0.211866	0.580658	-0.0178269	0.0690979	0.277534	0.163598	-0.0556256	0.103517	0.0125457	0.0184745	0.203665	-0.0193473	0.0667261	0.270586	0.277403	-0.79153	-0.049388	0.241273	0.368199	0.182512
Q96DU9-1	Polyadenylate-binding protein 5	ENSG00000174740	PABPC5	0.0257777	0.362622	0.562424	0.111533	0.355368	0.116038	0.0835544	0.309421	-0.101341		0.480966		0.571308				0.0259952	NaN	0.0255602	0.0643505	0.111533	0.183247	0.116936	-0.04735	0.0835544	-0.0113842	-0.414349	-0.941106	0.042445	NaN	-1.11574	0.0375757	0.212399	-0.23896	0.238939	0.310125	-0.0918999
Q6PKG0	La-related protein 1 OS=Homo sapiens GN=LARP1 PE=1 SV=2		LARP1	0.237902	0.959813	0.240723	0.0238909	0.474003	0.0640834	0.163265	0.138809	-0.0179069		0.61179		1.99112				0.0116113	0.237902	0.398105	-0.0528424	0.104547	0.0238909	0.20293	0.0902785	0.163265	0.0336255	0.228185	0.0748352	-0.0247304	-0.0854063	0.0355857	0.0350155	-0.0714505	-0.0802199	0.238939	0.137503	0.133752
Q52LJ0	Protein Fam98b	ENSG00000171262	FAM98B	0.0294652	0.372003	-0.176992	-0.0407182	0.389639	-0.285902	0.0224497	0.57957	-0.177821		0.214735		0.00879514				0.11615	0.0294652	-0.103943	0.021355	-0.40603	-0.0407182	-0.260328	0.0224497	0.123208	0.288017	0.232881	-0.0201779	0.568299	0.00121906	0.00312945	0.667036	0.0520885	-0.286812	0.23543	0.189971	-0.00660936
O15371	Eukaryotic translation initiation factor 3 subunit D	ENSG00000100353	EIF3D	-0.217329	1.6103	-0.254449	0.100784	0.124529	0.026435	0.229048	0.0663281	-0.0257921		1.29462		1.02158				-0.0948592	-0.217329	-0.326592	0.177219	-0.0583918	0.100784	0.337545	-0.0583947	0.229048	0.159669	0.135938	0.160992	0.0692213	-0.0134774	0.0688221	0.0439565	-0.0121747	0.108524	0.23543	0.0652914	0.284853
P62312	U6 snRNA-associated Sm-like protein LSm6 OS=Homo sapiens GN=LSM6 PE=1 SV=1	ENSG00000164167	LSM6	-0.134301	0	-0.147805	0.0256449	0.287558	-0.146983	0.0968289	0.0980196	0.0248811		0.343283		0.210217				-0.134301	NaN	NaN	0.240716	-0.416042	0.0256449	0.0968289	0.0497079	0.196531	-0.10314	-0.122841	0.233797	0.0177829	-0.0295694	0.0522995	0.172985	0.165878	-0.0475948	0.224852	0.0956119	-0.0520391
Q8NE71	ATP-binding cassette sub-family F member 1 OS=Homo sapiens GN=ABCF1 PE=1 SV=2	ENSG00000231129;ENSG00000236149;ENSG00000225989;ENSG00000236342;ENSG00000232169;ENSG00000206490;ENSG00000204574	ABCF1	0.0355455	0.0266577	0.0278735	-0.341639	1.03963	-0.578202	-0.266766	0.786369	-0.864296		0.321124		0.168654				NaN	-0.404272	0.475363	-1.03588	-0.341639	-0.239144	-1.77259	-0.266766	-0.256658	0.242946	0.155855	0.202214	0.155048	-0.119446	-0.0125863	0.188043	-0.0508967	-0.0192014	0.215384	0.0185813	0.0629121
Q9NYY8	FAST kinase domain-containing protein 2	ENSG00000118246	FASTKD2	0.0353793	0.478869	0.198826	0.087165	1.26113	0.187219	0.321389	0.719373	0.138327		1.2639		0.868829				0.155932	-0.0950055	0.0353793	0.087165	0.126785	0.0343832	0.321389	0.152668	0.43214	-0.142931	-0.171648	-0.196467	-0.0909462	0.0736957	-0.482923	0.0143683	-0.206567	-0.121124	0.215384	0.100604	0.175229
Q4VXU2	Polyadenylate-binding protein 1-like OS=Homo sapiens GN=PABPC1L PE=2 SV=1	ENSG00000101104	PABPC1L	0.0213315	0.370039	-0.0836596	0.103146	0.165099	-0.0139717	0.0518415	1.65347	-0.167847		0.511692		0.961114				0.0317088	-0.16596	0.0213315	0.018859	0.103146	0.114035	0.0518415	-0.0639489	0.0835544	-0.155507	-0.180985	0.117018	0.0475837	-0.0750921	0.165567	0.0717015	0.100949	0.105304	0.214196	0.184104	0.176688
P13639	Elongation factor 2	ENSG00000167658	EEF2	0.216428	0.961457	-0.27048	-0.36085	1.37182	-0.429224	-0.128731	1.13679	-0.417748		1.41265		1.45292				0.358192	0.216428	0.159861	-0.110424	-0.36085	-0.524678	-0.128731	-0.508502	0.0633111	0.564235	0.726322	0.413785	0.718424	0.310419	0.517077	-0.0562159	0.120597	0.227338	0.213007	0.163976	0.302341
Q14152	Eukaryotic translation initiation factor 3 subunit A OS=Homo sapiens GN=EIF3A PE=1 SV=1	ENSG00000107581	EIF3A	0.0520581	0.131786	0.0363435	0.0238909	0.0136907	-0.00194534	0.20528	0.269801	0.041449		0.49223		0.704261				0.224888	-0.114925	0.0520581	0.0176095	0.0961182	0.0238909	0.20528	0.110144	0.207925	0.173142	0.113198	0.123163	0.0654265	-0.0233589	0.0109236	0.12564	-0.00455352	0.0223678	0.213007	0.03432	0.151674
Q92973-1	transportin-1	ENSG00000083312	TNPO1	-0.200508	1.56959	-0.292331	-0.0607403	1.25449	-0.162086	0.0235649	1.07672	-0.214225		0.15738		1.12764				-0.247381	-0.200508	0.0255602	-0.0607403	-0.179368	0.00445437	0.0661322	-0.225723	0.0235649	0.216079	0.381951	0.189092	0.123763	0.176549	0.154351	0.0791766	0.0373969	0.134031	0.205853	0.131419	0.169376
Q9NR30	Nucleolar RNA helicase 2 OS=Homo sapiens GN=DDX21 PE=1 SV=5	ENSG00000165732	DDX21	-0.224304	0.945478	-0.171743	-0.0797878	1.02662	-0.139072	0.09776	0.0903655	0.0271321		1.24998		2.32979				-0.303826	-0.0193104	-0.224304	0.0558532	-0.135698	-0.0797878	0.390127	0.09776	0.0601714	-0.137377	-0.214152	-0.0492552	-0.000662655	-0.0221201	-0.00942939	0.0490408	0.0666319	0.141911	0.201064	0.122857	0.142741
Q9UQ35	serine/arginine repetitive matrix protein 2	ENSG00000167978	SRRM2	0.180364	0.273694	0.204177	0.289829	0.650106	0.183044	1.10961	0.689084	1.04997		0.292129		0.529761				NaN	-0.203552	0.56428	NaN	0.147327	0.432332	NaN	1.97212	0.247108	-0.069696	-0.0173194	0.0874628	0.0501462	-0.0738081	-0.0477758	0.188043	0.0896007	0.0427116	0.197462	0.0369266	-0.0554618
Q92615	La-related protein 4B OS=Homo sapiens GN=LARP4B PE=1 SV=3	ENSG00000107929	LARP4B	-0.284104	0.828956	-0.247973	-0.0026789	0.383461	0.0601365	-0.0231902	0.0657299	0.0502415		1.27121		0.00726366				-0.0732338	-0.477904	-0.284104	0.0473057	-0.0381485	-0.0026789	-0.0231902	-0.054243	0.0122369	-0.0383034	0.0823092	0.0968615	-0.178232	0.062061	0.0248479	-0.0466932	0.0418202	-0.169058	0.192645	0.194647	-0.603213
O14787	Transportin-2 OS=Homo sapiens GN=TNPO2 PE=1 SV=3	ENSG00000105576	TNPO2	-0.0601056	0.041078	-0.037245	-0.135529	0.653311	-0.203533	-0.131904	0.683827	-0.304858		0.108553		0.495566				-0.329233	-0.0601056	0.700991	-0.0038016	-0.267257	NaN	0.114438	-0.378246	NaN	0.100963	0.406058	0.259133	0.127407	0.151515	0.144464	-0.0145127	0.0135749	0.204947	0.192645	0.0993574	0.226862
Q14444	Caprin-1 OS=Homo sapiens GN=CAPRIN1 PE=1 SV=2	ENSG00000135387	CAPRIN1	0.155932	0.368359	0.105084	0.0221347	0.926977	0.0572168	0.142909	0.0897125	0.0219076		0.316096		1.15183				0.155932	-0.167445	0.177704	-0.0114348	0.0690979	0.0221347	0.142909	0.0663275	0.247108	-0.0151992	0.0849087	0.147488	-0.0685349	-0.111519	0.0309935	-0.0644287	-0.0152346	-0.0121895	0.190231	-0.00803737	0.208429
Q9NW64	Pre-mRNA-splicing factor RBM22 OS=Homo sapiens GN=RBM22 PE=1 SV=1	ENSG00000086589	RBM22	-0.0175941	0.190508	0.050772	0.0350065	0.353649	-0.0622483	0.110683	0.780514	-0.05862		1.13294		1.47429				-0.0175941	0.0294652	-0.139798	0.0350065	0.0312832	0.187954	0.110683	0.101486	0.182162	-0.182421	-0.176309	-0.068387	0.0334079	-0.264254	-0.0493958	0.148323	0.0564669	0.236198	0.178097	0.156804	0.23529
P27816	Microtubule-associated protein 4 OS=Homo sapiens GN=MAP4 PE=1 SV=3	ENSG00000047849	MAP4	-0.105483	0.761201	-0.603174	-0.243362	1.35792	-0.444582	-0.478673	2.60311	-0.593901		0.109835		0.229588				-0.965443	0.0854004	-0.105483	-0.0345802	-0.539747	-0.243362	-0.478673	-0.588294	-0.370668	0.395375	0.420536	0.397397	0.600125	0.0361296	0.187742	0.122026	0.134469	0.259562	0.176878	-0.00803737	0.175229
Q8TEQ6	gem-associated protein 5	ENSG00000082516	GEMIN5	0.617449	0.922072	0.774484	0.776014	2.11161	0.920813	0.501714	0.407677	0.391442		0.103948		1.14024				1.64909	0.617449	0.408936	0.95109	0.600937	NaN	1.00743	-0.00399826	NaN	0.175375	0.185223	0.18616	0.278197	-0.00244106	0.0762702	-0.0823849	-0.115098	-0.236915	0.176878	-0.0530613	0.207001
Q14498-1	RNA-binding protein 39	ENSG00000131051	RBM39	0.0067826	0.00704308	-0.00274342	-0.120884	0.765158	-0.152277	-0.0423983	1.35934	-0.164321		0.0586342		0.529005				-0.155245	NaN	0.16881	-0.121395	-0.120884	0.0840477	-0.0907628	0	-0.0423983	-0.0936971	-0.00206724	-0.0931094	0.0151623	0.0515089	-0.0380932	0.131644	-0.0183009	0.185257	0.171992	0.0198995	0.167909
Q5JQF8	Polyadenylate-binding protein 1-like 2 OS=Homo sapiens GN=PABPC1L2A PE=2 SV=1	ENSG00000184388;ENSG00000186288	PABPC1L2A	0.014256	0.491841	-0.1364	0.0805366	0.539812	-0.0464821	0.0432644	0.914916	-0.0855912		0.371795		0.0184013				0.0807611	-0.0642493	0.014256	0.025091	0.0805366	0.132059	0.01749	0.0432644	0.139662	-0.0990852	0.0480831	0.130809	0.332887	-0.0584872	0.165567	0.106259	0.100949	0.169925	0.170767	0.10682	0.179603
O15234	Protein CASC3	ENSG00000108349	CASC3	0.204736	0	-0.201994	0.394866	0.599937	0.292213	0.321065	0.0928192	0.0659918		0.0620371		0.456591				NaN	-0.126432	0.535905	NaN	0.236948	0.552785	NaN	0.0990032	0.543126	0.445274	NaN	NaN	0.40673	NaN	NaN	0.194941	NaN	0.0103667	0.169542	NaN	0.340604
O75534	cold shock domain-containing protein E1	ENSG00000009307	CSDE1	-0.0823441	0.201505	-0.154906	0.0570702	0.718898	0.203665	0.00675358	1.205	-0.503253		1.14168		0.762282				-0.112081	-0.0823441	0.0099941	0.0570702	0.0662241	0.0238909	0.00675358	-0.0418593	0.0491283	0.240815	0.526643	-0.483425	0.171618	0.559123	-0.450452	-0.0740696	-0.406978	0.0172367	0.168316	0.842048	0.513419
P52597	Heterogeneous nuclear ribonucleoprotein F	ENSG00000169813	HNRNPF	0.0928627	0.183983	0.0120899	0.14664	0.269527	0.0420219	0.204106	0.775726	0.0341871		0.85749		0.946185				0.114805	0.0928627	0.0603256	0.0570702	0.233109	0.14664	0.204106	0.222773	0.164727	-0.0279891	-0.0843672	0.0198995	0.0992265	0.0385063	0.0939902	0.0452292	0.169925	0.0955999	0.167089	0.142353	0.179603
Q9Y3D9	28S ribosomal protein S23, mitochondrial OS=Homo sapiens GN=MRPS23 PE=1 SV=2	ENSG00000181610	MRPS23	-0.0574369	0.566088	-0.0406379	-0.239941	0.264783	-0.146787	0.0211388	0.0934527	0.0337503		0.362801		1.13653				-0.050418	NaN	-0.0644559	-0.527284	0.0474029	NaN	-0.0749956	0.0211388	0.311899	-0.149904	-0.065508	-0.127354	-0.0287811	0.0277798	-0.0493958	-0.104796	-0.0666814	-0.107983	0.1634	0	-0.00660936
O60287	nucleolar pre-ribosomal-associated protein 1	ENSG00000142207	URB1	-0.173331	0.233569	-0.096354	-0.371391	1.83548	-0.422802	0.271807	1.15776	0.1992		1.71604		0.0727358				-0.228477	0.27555	-0.173331	-0.418416	-0.199978	-0.371391	0.271807	0.423662	0.173471	-0.0591557	-0.0858281	-0.0579201	-0.000662655	0.0886819	0.0747836	0.0791766	-0.035283	0.234725	0.160936	0.0601755	0.050229
P38919	Eukaryotic initiation factor 4A-III	ENSG00000141543	EIF4A3	0.00871719	0.121413	0.0649747	-0.0599608	0.921278	-0.155225	0.201754	0.121399	-0.0430818		0.223087		2.73667				0.00871719	-0.205076	0.456694	0.0460806	-0.0599608	-0.212021	0.201754	-0.127953	0.29997	-0.0591557	0.00068859	-0.0201779	0.0295175	-0.00121994	0.0371131	0.0414076	0.073849	0.124519	0.159703	0.165167	0.178147
Q96T58	Msx2-interacting protein OS=Homo sapiens GN=SPEN PE=1 SV=1	ENSG00000065526	SPEN	-0.0152935	0.167532	0.0991781	0	0.271633	-0.0970667	0.186978	0.666456	0.105798		1.34815		0.394726				0.0130562	-0.0152935	-0.0689574	0.186145	0	-0.0026789	0.363024	0.186978	0.138174	0.0348559	-0.369176	-0.406159	-0.0220363	0.201157	-0.547849	-0.0796079	0.191319	0.362955	0.154758	0.0792675	0.136755
Q9BTD8	RNA-binding protein 42 OS=Homo sapiens GN=RBM42 PE=1 SV=1	ENSG00000126254	RBM42	-0.115234	0.345075	-0.127586	0.115477	0.187616	0.0329166	0.197961	0.173964	0.0557997		0.456597		0.0377372				-0.115234	0.172496	-0.323003	0.115477	0.060459	0.125531	-0.0864457	0.265472	0.197961	-0.0552229	0.0266101	-0.213791	0.107862	0.0748541	-0.0656976	-0.0171673	0.0270232	0.192862	0.153519	-0.036526	0.0925951
Q13283	Ras GTPase-activating protein-binding protein 1 OS=Homo sapiens GN=G3BP1 PE=1 SV=1	ENSG00000145907	G3BP1	-0.186314	1.51443	-0.200242	0.094113	0.186238	0.0307889	0.143058	0.886716	0.10002		2.30055		0.394891				-0.116814	-0.289873	-0.186314	-0.0462937	0.166239	0.094113	0.230877	0.143058	0.13071	0.038541	-0.028514	0.228106	-0.0180046	-0.0445847	0.0703147	0.0337336	0.0285097	0.0594484	0.152279	0.027783	0.0245232
Q01085	Nucleolysin TIAR OS=Homo sapiens GN=TIAL1 PE=1 SV=1	ENSG00000151923	TIAL1	0.0969546	0.0375358	0.00611628	0.128164	0.081793	-0.0602299	0.123644	0.189869	-0.0849774		0.166505		0.0548486				0.136178	-0.00330977	0.0969546	0.021355	0.128164	0.267192	0.0661322	0.123644	0.197961	0.384798	0.46012	NaN	0.060351	0.0806318	NaN	0.119611	-0.189185	0.666975	0.148553	-0.036526	0.530643
Q8WWM7-1	ataxin-2-like protein	ENSG00000168488	ATXN2L	0.145686	0.824357	0.188182	0.00631377	0.380651	-0.0598537	-0.0936483	0.764118	-0.140603		1.22033		0.178634				0.323676	-0.0233384	0.145686	0.00631377	0.0134902	-0.0949542	-0.0936483	-0.222614	-0.088692	-0.0963887	0.0797051	-0.0100537	0.0112222	-0.02584	-0.103906	0.101372	0.0795968	-0.0765583	0.146063	-0.0337884	-0.0954186
Q53EP0	Fibronectin type III domain-containing protein 3B	ENSG00000075420	FNDC3B	-0.323751	0.241658	-0.106623	-0.162415	0.197536	-0.0562478	-0.335635	0.165236	-0.101933		0.0336727		0.0699023				-0.323751	-0.381689	-0.0289417	-0.445734	-0.162415	-0.0911476	-0.3386	-0.335635	0.141149	-0.0910104	-0.241571	0.141445	-0.119459	-0.381686	0.0866333	-0.155069	-0.166897	-0.208587	0.144817	-0.407931	0.0358259
Q13247	Serine/arginine-rich splicing factor 6	ENSG00000124193	SRSF6	-0.146565	0.616918	-0.152445	0.213688	0.388249	0.0564413	0.0281471	0.487579	-0.0848873		0.87775		2.76601				-0.285949	NaN	-0.00718117	0.213688	0.233109	0.0465286	0.0281471	0.164592	-0.0939287	-0.135992	-0.147038	-0.0913294	0.0112222	0.0205844	-0.0141673	0.0791766	0.133088	0.111738	0.143569	0.10806	0.101843
Q13310	Polyadenylate-binding protein 4 OS=Homo sapiens GN=PABPC4 PE=1 SV=1	ENSG00000090621	PABPC4	0.017382	0.541122	-0.0618139	0.0356974	0.114834	-0.0198011	-0.0850094	1.58627	-0.229287		0.49767		0.683331				0.017382	-0.0642493	0.0506755	-0.0846971	0.0356974	0.0568583	-0.0850094	-0.138169	-0.00903973	-0.00504827	0.123349	0.120094	0.0450167	0.00972336	0.13451	-0.00131324	-0.0399494	0.108524	0.143569	0.0614561	0.250616
Q9BYJ9-1	YTH domain-containing family protein 1	ENSG00000149658	YTHDF1	0.149401	0.53276	0.117148	-0.150736	0	-0.290744	0.13929	0	-0.00303052		1.41333		0				0.180572	NaN	0.11823	-0.0873838	NaN	-0.214089	0.0892157	NaN	0.189364	0.0997882	NaN	NaN	0.109091	-0.0445847	NaN	0.140008	NaN	NaN	0.142321	NaN	NaN
Q01130	Serine/arginine-rich splicing factor 2 OS=Homo sapiens GN=SRSF2 PE=1 SV=4	ENSG00000161547	SRSF2	0.0185055	0.107316	-0.0261083	0.159513	0.155807	0.0318722	-0.0214532	0.799753	-0.0888324		0.833984		0.528642				-0.0610204	0.21984	0.0185055	0.299481	0.159513	0.0688167	0.00675358	-0.0214532	-0.0834743	0.0434397	0.0266101	0.0684797	0.124979	0.0337488	0.0969226	0.217696	0.110807	0.103691	0.141071	-0.00535332	0.0326056
Q9BWF3	RNA-binding protein 4 OS=Homo sapiens GN=RBM4 PE=1 SV=1	ENSG00000173933;ENSG00000248643	RBM4	0.0283725	0.190593	-0.0600179	0.22024	0.0643848	0.0234431	0.172031	0.074006	0.0118515		1.19003		0.488202				0.0766213	-0.280201	0.0283725	0.170487	0.22024	0.237229	0.172031	0.110144	0.179271	0.0200209	-0.136402	0.0281106	0.0905393	-0.0572178	-0.0284752	0.0604157	0.436099	0.0611114	0.13982	0.232661	0.0534102
O75821	Eukaryotic translation initiation factor 3 subunit G	ENSG00000130811	EIF3G	-0.176566	0.909062	-0.291631	-0.00805199	1.1456	-0.0745669	0.0726894	0.0231964	0.00348043		1.33045		0.558041				-0.123148	-0.582978	-0.176566	0.0238468	-0.0474564	-0.00805199	0.13307	0.0548421	0.0726894	0.19422	0.166938	0.0921698	0.042445	-0.0750921	0.0248479	0.100148	0.0695231	0.0223678	0.138569	-0.00401309	0.115605
Q8IWZ3	Ankyrin repeat and KH domain-containing protein 1 OS=Homo sapiens GN=ANKHD1 PE=1 SV=1	ENSG00000131503	ANKHD1	-0.478615	1.05805	-0.467553	-0.0425548	0.149648	0.0809874	-0.378246	0.573584	-0.344623		0.719963		0.16843				-0.516657	NaN	-0.440573	0.0811961	-0.132392	-0.0425548	-0.471149	-0.378246	0.1574	0.355554	0.0862067	0.0811628	0.274914	-0.159747	-0.148353	0.129246	-0.353721	NaN	0.134807	0.0931093	NaN
P16989	Y-box-binding protein 3 OS=Homo sapiens GN=YBX3 PE=1 SV=4	ENSG00000060138	YBX3	0.00436514	0.313258	-0.127672	0.164264	1.01671	0.191521	0.216971	0.140171	-0.0292018		1.15057		1.07912				0.00436514	-0.270594	0.11294	0.306661	0.101743	0.164264	0.216971	0.214767	0.306609	-0.166778	0.208057	-0.247093	NaN	-0.0110176	0.16417	-0.0238249	0.120597	-0.0986689	0.13355	0.350497	0.341905
Q9Y520	Protein PRRC2C OS=Homo sapiens GN=PRRC2C PE=1 SV=4		PRRC2C	-0.340903	0.188671	-0.165181	-0.121885	0.111228	-0.0786773	0.105203	0.246402	-0.182871		0.436424		0.210933				-0.722466	-0.340903	0.149565	-0.164714	0.19678	-0.121885	0.180416	0.105203	-0.141934	-0.230394	NaN	-0.103836	-0.164798	NaN	-0.114042	0.0117666	-0.328764	0.46321	0.131035	-0.191119	0.752382
Q8WVV9	Heterogeneous nuclear ribonucleoprotein L-like	ENSG00000143889	HNRNPLL	0.10896	0.306555	-0.0849216	0.118486	0.26818	0.0849743	0.0267853	0.0626129	0.0291858		0.233056		0.343922				-0.108934	0.111351	0.10896	-0.0726691	0.118486	0.308123	-0.255473	0.121199	0.0267853	0.184274	0.0652976	NaN	0.19612	0.0479744	NaN	0.140008	0.0373969	-0.0783879	0.129775	-0.271072	-0.0537494
Q96AE4	Far upstream element-binding protein 1 OS=Homo sapiens GN=FUBP1 PE=1 SV=3	ENSG00000162613	FUBP1	-0.0539687	0	-0.229279	-0.191922	1.25921	-0.258732	-0.345747	0.301028	-0.184429		0.539412		0.317282				0.0302826	NaN	-0.13822	-0.191922	-0.300256	-0.0647791	-0.0922049	-0.345747	-0.444557	NaN	NaN	-0.219612	NaN	NaN	0.17531	0.113557	0.165878	-0.0601949	0.128515	-0.561116	0.103379
Q9NW13	RNA-binding protein 28 OS=Homo sapiens GN=RBM28 PE=1 SV=3	ENSG00000106344	RBM28	-0.020658	0.173884	0.0406108	-0.670803	0.760755	-0.60717	0.268085	0.382523	0.166573		0.650447		1.7546				NaN	-0.122106	0.0807899	NaN	-0.213884	-1.12772	NaN	0.49339	0.0427798	-0.168193	-0.136402	-0.0614006	-0.105132	-0.08024	0.00156558	-0.0837755	-0.0826405	-0.0244827	0.128515	0.0198995	0.15612
Q14694	Ubiquitin carboxyl-terminal hydrolase 10 OS=Homo sapiens GN=USP10 PE=1 SV=2	ENSG00000103194	USP10	-1.13464	1.79772	-1.16065	-0.222603	1.46411	-0.256363	-0.0314657	0.305514	-0.0867455		2.36398		0.0574056				-1.41213	-0.857153	NaN	-0.222603	-0.278173	-0.147351	-0.0314657	-0.14404	0.158869	-0.212764	0.109373	0.0264722	-0.120899	0.178706	0.0202214	-0.103385	0.109403	0.114944	0.124727	0.182928	-0.0640544
Q92945	Far upstream element-binding protein 2	ENSG00000088247	KHSRP	0.0130562	0.485146	-0.0697269	0.0473057	0.308231	0.0247081	0.00675358	1.63222	-0.108444		0.896159		0.211284				0.0130562	0.0242709	-0.0465895	0.0473057	0.0342275	0.115683	0.00675358	0.0198266	-0.069652	0.103311	0.0613434	0.0132967	0.166903	-0.0358067	0.0688221	0.0182623	0.0824621	0.0223678	0.11712	0.0880913	0.0770485
Q7KZ85	Transcription elongation factor SPT6 OS=Homo sapiens GN=SUPT6H PE=1 SV=2	ENSG00000109111	SUPT6H	0.105555	0.0387103	0.00644234	0.0633445	0.131979	-0.0484155	0.0548421	1.02413	-0.137349		0.115974		0.456558				0.171543	NaN	0.0395671	0.309728	0.0633445	-0.153292	0.0661322	0.0548421	-0.125754	0.0373136	-0.0770845	0.0524674	0.118889	0.0597228	0.118727	0.157768	0.105182	0.102077	0.115848	0.147186	0.144234
P17844	Probable ATP-dependent RNA helicase DDX5 OS=Homo sapiens GN=DDX5 PE=1 SV=1	ENSG00000108654	DDX5	0.0577039	1.02465	0.0555019	0.1801	1.75595	0.110585	0.105042	0.540593	0.0707348		0.743898		0.897174				0.105353	0.0577039	0.0548192	0.196121	0.136408	0.1801	0.265066	0.0952705	0.105042	-0.201129	-0.150091	-0.087776	-0.0180046	0.0491535	0.0202214	0.0704519	0.0180715	0.0923506	0.114576	0.053755	0.0848427
Q9Y580	RNA-binding protein 7	ENSG00000076053	RBM7	-0.264497	0.00300538	0.00351212	0.480404	0.629611	0.190609	0.404992	0.849228	0.351527		0.74715		1.08076				-0.618129	0.0891364	NaN	0.632268	0.328539	NaN	0.4966	0.313385	NaN	0.0274575	-0.303114	-0.211856	-0.0505786	-0.0738081	-0.679639	0.196087	0.327977	0.34532	0.113302	-0.189595	0.23669
Q9NQI0	Probable ATP-dependent RNA helicase DDX4	ENSG00000152670	DDX4	0.265876	1.82559	0.241343	-0.0740006	0.0875421	0.0157959	-0.00814069	0.00018093	6.1964e-05		1.26132		0.289508				0.319011	NaN	0.212741	-0.0740006	-0.101365	0.0343832	-0.00814069	-0.175259	0.126214	0.0434397	0.117013	0.0346461	0.0616216	-0.00978933	0.0217652	0.0143683	-0.153351	-0.049388	0.110751	-0.0406421	-0.12748
Q5JSZ5	Protein PRRC2B OS=Homo sapiens GN=PRRC2B PE=1 SV=2	ENSG00000130723	PRRC2B	0.0778995	0.462918	-0.100492	-0.273676	0.926894	-0.260399	-0.405961	1.26688	-0.531335		1.88421		0.34156				0.0931094	0.0778995	0.0185055	NaN	-0.175961	-0.371391	NaN	-0.495309	-0.316613	0.0664846	0.052074	-0.0252668	0.151473	0.327041	0.0124775	-0.061686	0.131706	-0.109853	0.109473	0.3463	-0.0796513
P21333	Filamin-A OS=Homo sapiens GN=FLNA PE=1 SV=4	ENSG00000196924	FLNA	-0.271944	1.70729	-0.759041	-0.0901007	3.69416	-0.33727	-0.273185	1.79256	-0.530271		0.496094		0.845978		+		-0.620368	-0.0573497	-0.271944	-0.0567861	-0.0901007	-0.116072	-0.556152	-0.273185	-0.169311	0.0760786	0.198487	0.117018	0.632119	0.229518	0.465826	0.210907	0.2726	0.265344	0.108195	0.160394	0.323577
Q8NDT2	Putative RNA-binding protein 15B OS=Homo sapiens GN=RBM15B PE=1 SV=3	ENSG00000259956	RBM15B	-0.108391	0	0.0909913	0.183581	0.15532	-0.142018	0.520905	0.495019	0.321914		0.507406		0.22518				-0.29486	NaN	0.0780779	-0.718106	0.183581	0.284876	NaN	0.500934	0.540876	0.106826	NaN	NaN	-0.199382	NaN	NaN	0.167151	0.197939	-0.188687	0.105635	0.599141	-0.107802
Q07020	60S ribosomal protein L18	ENSG00000063177	RPL18	0.0162943	0.343309	0.0538666	-0.201709	0.494513	-0.203461	0.0609519	0.0431039	0.0142871		0.826165		0.107837				NaN	0.0513344	-0.0187459	-0.120019	-0.201709	-0.547968	0.0609519	-0.157336	0.139662	0.0507569	0.304887	-0.0100537	0.0475837	-0.0597577	-0.100543	0.155412	-0.173719	-0.241008	0.100501	-0.134301	0.0342167
Q8IWA0	WD repeat-containing protein 75 OS=Homo sapiens GN=WDR75 PE=1 SV=1	ENSG00000115368	WDR75	-0.502835	1.42845	-0.45239	-0.491255	1.29592	-0.433385	-0.182792	1.43161	-0.203466		1.7436		0.15422				-0.469485	-0.536184	NaN	-0.600229	-0.382281	NaN	-0.130211	-0.182792	-0.197216	-0.0177481	-0.233453	-0.0423606	0.112773	-0.0445847	-0.219524	0.013068	-0.227706	0.0410273	0.0953481	-0.0923972	0.0972265
P62937	Peptidyl-prolyl cis-trans isomerase A OS=Homo sapiens GN=PPIA PE=1 SV=2	ENSG00000196262	PPIA	-0.192111	2.17717	-0.541005	-0.112824	0.223516	-0.188798	-0.150461	2.01196	-0.268818		0.0113672		1.78749				-0.189733	NaN	-0.194488	0.309728	-0.535375	NaN	-0.137636	-0.163286	NaN	0.448971	0.700281	0.370526	0.421649	0.225351	0.399683	-0.0184963	0.110807	0.135611	0.0914715	0.0767364	0.186864
O75691	Small subunit processome component 20 homolog OS=Homo sapiens GN=UTP20 PE=1 SV=3	ENSG00000120800	UTP20	-0.10321	0.460985	-0.124821	0.0159137	0.284183	0.0984079	0.127849	0.913814	0.0650421		0.347202		0.818406				-0.247381	NaN	0.0409604	NaN	0.145967	-0.114139	NaN	0.143058	0.112639	-0.156911	-0.277847	-0.0100537	0.0256167	-0.0221201	0.0613353	-0.178648	-0.129946	0.0611114	0.0914715	0.0198995	0.0770485
Q12849	G-rich sequence factor 1 OS=Homo sapiens GN=GRSF1 PE=1 SV=3	ENSG00000132463	GRSF1	-0.03921	0.462366	-0.0755401	-0.141434	1.50327	-0.061076	0.109605	0.5364	0.0850984		1.92031		0.590814				-0.168287	0.0385103	-0.03921	-0.114528	-0.16748	-0.141434	0.0544503	0.145467	0.109605	-0.00631329	-0.0243058	-0.00669466	0.0164731	0.0840873	-0.0429264	-0.0589484	-0.0955362	-0.08573	0.0875846	0.0780024	-0.11136
Q15365	Poly(RC)-binding protein 1	ENSG00000169564	PCBP1	-0.133671	2.13491	-0.315729	-0.171825	1.64539	-0.175344	-0.104459	3.2692	-0.206446		0.408535		1.03677				-0.126326	-0.133671	-0.150889	-0.171825	-0.117612	-0.197624	-0.103793	-0.164777	-0.104459	0.160797	0.330305	0.177327	0.277103	0.0632286	0.19597	-0.0671766	0.0285097	0.0776374	0.0862866	0.0767364	0.0832872
P78344	Eukaryotic translation initiation factor 4 gamma 2 OS=Homo sapiens GN=EIF4G2 PE=1 SV=1		EIF4G2	0.00462431	0.297983	-0.0552228	-0.175961	0.954126	-0.0976359	-0.127252	1.55166	-0.196088		1.20381		0.729429				0.105353	0.00462431	-0.0947339	-0.079339	-0.175961	-0.212021	-0.127252	-0.154371	-0.120401	0.124271	0.216379	0.171408	0.151473	-0.012247	0.0416859	-0.0603165	-0.103655	-0.0104418	0.0836871	-0.0461485	0.148703
P26641	Elongation factor 1-gamma OS=Homo sapiens GN=EEF1G PE=1 SV=3	ENSG00000254772	EEF1G	-0.387553	1.52669	-0.530049	-0.388051	1.18164	-0.309534	-0.419553	0.61585	-0.382038		0.0109872		0.697463				-0.338416	NaN	-0.436689	-0.292181	-0.483922	NaN	-0.419553	-0.917242	0.000819236	0.279738	0.219931	0.136896	0.32656	-0.0221201	0.123049	0.0490408	-0.148303	-0.13629	0.0797791	-0.214178	-0.0554618
Q14157-2	Ubiquitin-associated protein 2-like	ENSG00000143569	UBAP2L	-0.202709	0.58202	-0.108172	-0.157367	1.36212	-0.0994227	0.106564	0.0974522	0.0203012		2.18207		0.739028				-0.145541	-0.297982	-0.202709	-0.200622	-0.157367	-0.0930496	0.129363	-0.0228045	0.106564	0.189808	0.176719	0.197854	-0.00864077	-0.24245	-0.0706244	-0.0699298	-0.0244531	-0.058388	0.0784742	-0.0600073	0.133752
P0CB38	Polyadenylate-binding protein 4-like OS=Homo sapiens GN=PABPC4L PE=2 SV=1	ENSG00000254535	PABPC4L	-0.00531242	0.0577932	0.052001	-0.0873511	0.42088	-0.272126	-0.0764218	0.640825	-0.585004		0.181822		0.303061				-0.0640641	NaN	0.0534392	-0.0281136	-0.1046	-0.0873511	-0.0764218	-0.233526	0.0443695	0.173142	-0.0554544	-0.0218722	0.0359958	0.292608	-0.500544	0.740375	0.00755735	-0.151618	0.074552	0.110536	1.30435
P30876	DNA-directed RNA polymerase II subunit RPB2	ENSG00000047315	POLR2B	0.0949496	0.406182	0.0613909	-0.0660299	0.257667	0.110797	-0.0936483	0.667237	-0.131387		0.186944		0.794173				0.1282	NaN	0.061699	-0.0660299	-0.120884	0.404291	-0.0936483	-0.202566	0.101992	0.00503176	0.0547285	-0.0389255	-0.0382771	0.112566	0.0263868	-0.0521272	-0.0971563	0.0342699	0.074552	0.0703892	0.0549982
Q96T37	Putative RNA-binding protein 15 OS=Homo sapiens GN=RBM15 PE=1 SV=2	ENSG00000162775	RBM15	-0.0300768	0.0723231	-0.0147962	0.14664	0.227917	-0.0548046	0.238801	0.484434	0.136932		2.59075		0.567165				-0.121562	-0.0300768	0.0520581	0.208222	0.140512	0.14664	0.216971	0.251006	0.238801	0.0760786	0.117013	0.0460124	0.0295175	0.0361296	-0.120839	0.145952	0.402098	0.111738	0.0719314	0.322996	-0.098946
Q01844	RNA-binding protein EWS	ENSG00000182944	EWSR1	0.148063	0.529765	0.114384	0.191515	1.21693	0.170086	0.0228283	0.228831	-0.0697949		0.680759		0.0411348				0.148063	0.285353	-0.0348004	0.0776028	0.191515	0.220479	0.0228283	0.0637831	-0.284327	-0.00252169	0.0102928	-0.0579201	0.060351	-0.00488628	0	0.0890836	-0.0368368	-0.0729059	0.0706192	-0.0867118	0.0277617
Q7Z739	YTH domain-containing family protein 3	ENSG00000185728	YTHDF3	-0.0117055	0.326764	0.136702	-0.123828	1.3871	-0.161198	-0.263567	1.1962	-0.246207		0.839572		0.113999				-0.0117055	-0.0823441	0.456694	-0.115899	-0.172563	-0.123828	-0.0807092	-0.263567	-0.274384	0.23868	0.341218	0.187627	-0.0602195	0.0444312	-0.031674	-0.0603165	0.0150753	0.116544	0.0693059	-0.0995357	0.150189
Q03701	CCAAT/enhancer-binding protein zeta OS=Homo sapiens GN=CEBPZ PE=1 SV=3	ENSG00000115816	CEBPZ	-0.288916	1.53297	-0.288908	-0.421207	2.25495	-0.479616	-0.101557	1.61665	-0.181358		1.08436		0.58615				NaN	-0.19444	-0.383391	NaN	-0.424102	-0.418312	NaN	-0.157336	-0.045777	-0.100435	-0.104956	-0.100251	-0.0274297	0.0289757	-0.00156727	-0.0439839	0.121991	0.0972217	0.0640405	0.0843162	0.0910479
Q16629	serine/arginine-rich splicing factor 7	ENSG00000115875	SRSF7	0.00571941	0.294349	0.0448141	0.186386	0.728131	0.121454	0.17406	1.83989	0.113784		0.994574		2.19139				-0.0458977	0.148826	0.00571941	0.383371	0.137777	0.186386	0.230877	0.17406	0.160336	-0.108563	-0.150091	-0.105631	-0.0492065	0.0109342	0.0124775	0.141198	0.107997	0.0939761	0.0640405	0.10806	0.0518205
Q6P2Q9	Pre-mRNA-processing-splicing factor 8	ENSG00000174231;ENSG00000274442	PRPF8	0.0903744	0.513281	0.0721534	0.145967	1.47675	0.12092	0.108085	0.299948	0.0415244		0.0922501		0.329844				0.0903744	0.191157	-0.0172952	0.0715941	0.145967	0.161075	-0.0108653	0.161025	0.108085	-0.0578436	-0.153151	-0.0736491	0.0164731	-0.00733565	0.038639	-0.0466932	0.0299947	0.0325756	0.0640405	0.0729315	-0.00330037
Q14690	Protein RRP5 homolog	ENSG00000148843	PDCD11	-0.16665	0.32553	-0.162537	-0.400056	2.65192	-0.393437	-0.120699	0.648213	-0.141778		0.621659		1.49558				-0.16665	0.179523	-0.530833	-0.523641	-0.400056	-0.373702	0.103143	-0.120699	-0.231432	-0.142931	-0.289583	-0.102042	-0.0126464	0.00121906	-0.0189209	-0.103385	-0.0137038	0	0.0640405	0.0716609	0.0406429
Q8N163	Cell cycle and apoptosis regulator protein 2 OS=Homo sapiens GN=CCAR2 PE=1 SV=2	ENSG00000158941	KIAA1967	0.282092	0.483216	0.189215	0.186386	1.28567	0.135374	0.273202	1.52258	0.149339		0.0415107		0.207622				0.449595	0.282092	-0.0871047	0.127112	0.22024	0.186386	0.281861	0.273202	0.15593	0.0724883	0.0965486	-0.087776	0.0717458	0.102378	-0.0971879	0.123232	0.0165742	-0.0121895	0.058756	0.0780024	0.126219
Q9Y4C8	Probable RNA-binding protein 19 OS=Homo sapiens GN=RBM19 PE=1 SV=3	ENSG00000122965	RBM19	-0.0362786	0.18661	-0.0796123	-0.421207	3.07688	-0.311831	0.0480194	0.0245464	0.00662509		0.800166		1.69222				NaN	0.17367	-0.246227	NaN	-0.400056	-0.442358	NaN	0.133384	-0.0373451	-0.133225	0.0089248	-0.0117362	0.00198689	0.0562083	0.0718059	-0.118982	-0.0842462	-0.1249	0.0561065	-0.0475285	0.115605
P26368	Splicing factor U2AF 65 kDa subunit	ENSG00000063244	U2AF2	-0.0354902	0.902109	-0.061421	0.08764	0.78093	0.0741744	0.164592	0.958988	0.130931		1.68524		0.771834				-0.0948592	-0.0354902	-0.015846	0.201634	0.08764	0.0857301	0.320306	0.164592	0.108085	0.00754076	-0.0741817	-0.0235685	0.0475837	0.0157673	-0.0252834	0.0375757	0.0225543	0.0923506	0.0534519	0.0665676	0.0801713
P24928	DNA-directed RNA polymerase II subunit RPB1	ENSG00000181222	POLR2A	0.0487787	0.610146	0.277162	0.0841999	0.0697046	0.0200395	-0.0824448	2.03078	-0.166966		0.242883		2.0837				0.588843	0.0487787	-0.0719661	NaN	-0.0273649	0.195765	NaN	-0.0639489	-0.100941	-0.0383034	-0.16237	-0.0842313	-0.0629859	-0.0854063	-0.117437	-0.0171673	0.110807	0.0988418	0.0521229	0.0843162	0.117126
P51114	Fragile X mental retardation syndrome-related protein 1 OS=Homo sapiens GN=FXR1 PE=1 SV=3	ENSG00000114416	FXR1	0.251768	2.57451	0.284244	0.154677	2.07651	0.156452	0.151464	1.44795	0.183487		1.084		0.0364005				0.213622	0.272267	0.251768	0.0907346	0.17026	0.154677	0.151464	0.0827579	0.22625	-0.0383034	0.0211915	0.0264722	-0.0382771	-0.106259	0.0294596	0.0195578	-0.0540399	-0.0192014	0.0521229	-0.0572249	-0.084888
P60866	40S ribosomal protein S20	ENSG00000008988	RPS20	-0.611713	2.04125	-0.524213	-0.0517735	0.0942657	-0.027343	-0.0650508	0.14237	0.0299075		2.40685		0.348509				-0.793938	-0.411293	-0.611713	0.134048	-0.150665	-0.0517735	-0.0650508	-0.106301	-0.0173073	0.151752	0.0718643	0.126226	-0.0867174	-0.0918903	-0.0656976	0.123232	-0.027539	-0.0820542	0.0507926	-0.137236	-0.191938
P36578	60S ribosomal protein L4	ENSG00000174444	RPL4	-0.0610204	0.212402	-0.0821446	-0.0965269	0.709213	-0.0995732	-0.0446021	0.359666	-0.0732726		0.0427498		0.122297				-0.0610204	0.113798	-0.377796	-0.00507093	-0.0965269	-0.147351	0.0570544	-0.0446021	-0.160127	0.120799	0.119551	0.0668864	0.0590793	-0.0686829	-0.0689802	0.108696	-0.0571898	-0.00173515	0.049461	-0.0852938	0.107976
Q99700-1	Ataxin-2	ENSG00000204842	ATXN2	0.0529357	0.146472	-0.114518	-0.177664	0.422707	-0.150535	-0.273354	1.50599	-0.356079		0.584779		0.021543				0.0529357	-0.228135	0.0603256	0.0679769	-0.177664	-0.339432	-0.273354	-0.514193	-0.15647	0.0373136	0.163253	-0.142019	0.562926	-0.388055	0.0538094	0.151872	0.025535	-0.174919	0.0467943	-0.0120729	0.0894991
Q7Z417	Nuclear fragile X mental retardation-interacting protein 2 OS=Homo sapiens GN=NUFIP2 PE=1 SV=1	ENSG00000108256	NUFIP2	0.361598	1.08495	0.298639	0.261979	0.842769	0.34013	0.547617	1.58058	0.543516		0.126723		0.467681				0.361598	0.0741342	0.490738	0.261979	0.749859	0.21434	0.192309	0.671068	0.547617	0.0748828	-0.0554544	0.016602	0.0880475	-0.0433274	-0.0141673	0.148323	0.141356	-0.0838909	0.0454592	-0.0824622	-0.182551
P62899	60S ribosomal protein L31 OS=Homo sapiens GN=RPL31 PE=1 SV=1	ENSG00000071082	RPL31	-0.194488	0	-0.139283	0	0.142644	0.183112	0.0930273	0.269391	-0.20303		0.222378		0.200519				NaN	NaN	-0.194488	0.995564	0	-0.61471	0.0930273	0.121199	-0.782179	0.038541	0.185223	0.0748352	-0.0396387	-0.0471024	-0.0788731	0.0503092	-0.213579	-0.00521147	0.0454592	-0.0938221	0.0894991
Q9BZZ5-4	Apoptosis inhibitor 5	ENSG00000166181	API5	-0.0697927	0.0464922	0.0288812	0.0739116	0.404128	0.126821	0.00265931	0.0298388	0.00910893		0.0822666		0.213183				0.495798	-0.0697927	-0.122538	-0.0620609	0.145967	0.0739116	0.00270671	0.00265931	-0.0189665	-0.0670536	0.0440813	0.177327	0.00198689	-0.012247	0.227084	0.013068	0.0724085	-0.308122	0.0441227	0.127755	-0.212805
Q9Y3Y2	Chromatin target of PRMT1 protein OS=Homo sapiens GN=CHTOP PE=1 SV=2	ENSG00000160679	CHTOP	-0.0884664	0.243117	-0.0721116	-0.175961	0.0471385	0.0183526	-0.0764218	0.165959	-0.0376538		0.0716429		0.514405				0.0274256	NaN	-0.204358	-0.247927	-0.175961	0.145027	-0.0764218	-0.096307	0.114154	-0.183851	0.00618467	0.0588936	-0.0287811	0.0886819	-0.108965	0.0013122	-0.17201	-0.163221	0.0441227	-0.0838772	0.0941405
Q9BXP5	serrate RNA effector molecule homolog	ENSG00000087087	SRRT	0.311249	0.285526	0.218497	-0.133972	1.87702	-0.16422	-0.35134	1.63237	-0.400108		0.543812		0.792168				0.709603	NaN	-0.0871047	NaN	-0.169172	-0.0987709	NaN	-0.22884	-0.47384	-0.0447874	0.0075553	-0.0354987	0.0780376	0.0515089	0.14871	0.0401314	0.0045391	0.0460746	0.0427849	0.0264722	0.0770485
O15523	atp-dependent rna helicase ddx3y	ENSG00000067048;ENSG00000280001	DDX3Y	0.2275	1.55867	0.150569	-0.00625873	0.160542	0.00881898	-0.00270671	0.033421	-0.00715887		2.15735		0.679508				0.266673	0.121116	0.2275	-0.0319901	-0.0060364	-0.00625873	-0.00270671	-0.135243	0.018721	0.0676874	0.15338	0.104647	0.0616216	0.0361296	0.065832	-0.0171673	-0.0587675	0.00519261	0.0427849	-0.137236	-0.00330037
O00571	ATP-dependent RNA helicase DDX3X OS=Homo sapiens GN=DDX3X PE=1 SV=3	ENSG00000215301	DDX3X	0.243321	1.52976	0.160199	-0.0166612	0.203442	0.00815976	-0.00270671	0.00730793	-0.00156761		2.14595		0.663732				0.263034	0.117462	0.243321	-0.0268238	-0.0166612	0.000892192	-0.00270671	-0.133782	0.018721	0.107995	0.154618	0.112391	0.0616216	0.0157673	0.065832	-0.0158394	-0.0477604	-0.00347227	0.0374218	-0.137236	-0.0132501
O43432	Eukaryotic translation initiation factor 4 gamma 3 OS=Homo sapiens GN=EIF4G3 PE=1 SV=2	ENSG00000075151	EIF4G3	0.100963	0.561854	0.330948	-0.183067	0.253623	-0.235264	-0.277348	0.569556	-0.555171		0.125031		0.586432				0.214878	NaN	-0.0129519	NaN	0.295791	-0.661924	NaN	0.0751978	-0.629894	0.307493	NaN	0.898853	-0.0396387	-0.420332	NaN	0.0273074	0.0418202	0.0874628	0.0360778	0.0304015	0.76699
Q96AG4	Leucine-rich repeat-containing protein 59 OS=Homo sapiens GN=LRRC59 PE=1 SV=1	ENSG00000108829	LRRC59	-0.534813	0.665783	-0.527405	0.0529365	0.487712	0.0383359	0.033481	0.000664773	0.000585181		0.323288		0.578722				-0.0824622	NaN	-0.987163	0.049753	0.0561201	NaN	-0.343744	0.410706	NaN	-0.120842	-0.112382	-0.100251	0.00858961	-0.0134774	-0.0173346	-0.0345413	0.0491621	0.0291809	0.0320387	0.0421254	0.0245232
P19338	Nucleolin	ENSG00000115053	NCL	-0.0428921	0.124302	0.0401171	-0.0726691	0.969763	-0.0888311	0.094024	0.142481	0.0254334		0.368099		0.730934				-0.0428921	0.193473	-0.178186	-0.0726691	-0.00150671	-0.116072	0.174432	0.094024	-0.0256226	0.032394	0.00068859	0.109299	-0.123785	-0.0597577	0.0355857	0	-0.00303411	0.0792796	0.027988	0.0198995	0.118645
Q9HAV4	Exportin-5 OS=Homo sapiens GN=XPO5 PE=1 SV=1	ENSG00000124571	XPO5	-0.305001	1.1032	-0.573842	-0.218235	1.52356	-0.192533	-0.258782	1.7385	-0.434036		0.173714		0.700225				-0.44151	NaN	-0.168493	-0.144989	-0.289172	-0.218235	-0.200008	-0.258782	-0.467029	0.27766	0.587485	0.178803	0.533011	0.0133528	0.26016	0.056634	-0.0603468	-0.0710831	0.023926	0.0729315	0.27943
Q9BYD6	39S ribosomal protein L1, mitochondrial	ENSG00000169288	MRPL1	-0.37878	0.502355	-0.37636	-0.0106865	0.231047	0.12279	0.226211	1.53503	0.308635		0.453578		0.207517				0.0259952	NaN	-0.783555	0.125953	-0.147325	NaN	0.179221	0.273202	NaN	-0.185283	0.00068859	0.0843163	-0.116582	0.0109342	0.0983865	0.131644	-0.215338	-0.316736	0.018492	-0.0981053	-0.167659
Q6Y7W6	PERQ amino acid-rich with GYF domain-containing protein 2 OS=Homo sapiens GN=GIGYF2 PE=1 SV=1	ENSG00000204120	GIGYF2	-1.47202	1.78905	-1.35832	-0.370552	5.0892	-0.465799	-0.121351	0.813161	-0.157791		1.61972		1.36764		+		-1.55897	-0.513344	-1.47202	-0.386634	-0.370552	-0.339432	-0.121351	-0.313965	-0.0073919	0.151752	0.230535	-0.0789305	0.274914	0.18837	0.0673277	0.115982	0.0924462	0.0923506	0.0144032	0.0212164	-0.00495397
Q07955	Serine/arginine-rich splicing factor 1 OS=Homo sapiens GN=SRSF1 PE=1 SV=2	ENSG00000136450	SRSF1	0.0575751	0.252208	0.0294198	0.0448542	0.462352	0.0619633	0.0106114	0.1431	-0.024138		0.409361		0.0573568				-0.0279572	0.0577039	0.0575751	0.0448542	0.0105032	0.187954	-0.131693	0.0586807	0.0106114	-0.0630993	-0.118349	-0.105631	-0.0602195	0.0655613	-0.00627943	0.0591562	0	-0.00173515	0.0144032	0.0408274	-0.0452178
Q14671-1	Pumilio homolog 1	ENSG00000134644	PUM1	-0.0360606	0	0.000487126	0.122469	0.656766	0.345206	0.0751531	0.415585	-0.226876		0.452901		0.504436				0.0302826	NaN	-0.102404	0.122469	0.163552	0.00978127	0.0751531	-0.0446021	0.164727	NaN	NaN	NaN	NaN	NaN	NaN	-0.535922	NaN	0.0427116	0.0116707	NaN	0.572267
Q96EY7	Pentatricopeptide repeat domain-containing protein 3, mitochondrial OS=Homo sapiens GN=PTCD3 PE=1 SV=3	ENSG00000132300	PTCD3	-0.0717015	0.200581	-0.0169543	-0.0554774	0.734546	-0.0337731	-0.122147	0.591693	-0.0592434		0.0387167		0.263672				-0.0717015	-0.112062	-0.0231067	-0.111791	-0.044347	-0.0554774	-0.130211	-0.122147	-0.00410178	-0.0803139	-0.107922	-0.123711	-0.0126464	-0.0776637	-0.0656976	-0.0372329	-0.0415082	-0.0315548	0.0103027	-0.0489096	-0.0401229
Q13148	TAR DNA-binding protein 43 OS=Homo sapiens GN=TARDBP PE=1 SV=1	ENSG00000120948	TARDBP	0.0274256	0.167224	0.0213563	-0.0268238	0.0698364	0.0104487	-0.01565	0.0540361	0.0100272		1.35343		0.0926326				0.0274256	0.00330506	0.0589511	-0.0268238	-0.0335171	-0.000892192	-0.013595	-0.0556256	-0.01565	0.213908	0.168164	0.112391	-0.0810982	0.0408792	0.065832	0.0452292	-0.00912146	-0.128687	0.00893321	0.038228	-0.162113
P46782	40S ribosomal protein S5	ENSG00000083845	RPS5	-0.361233	0.491453	-0.245572	0.103748	0.246694	0.100215	0.00675358	0.146598	0.0735037		0.582503		1.4413				-0.638402	NaN	-0.0840642	0.103748	-0.098138	0.417712	0.00675358	-0.160308	0.462185	0.127735	0.0467504	0.0556841	-0.131023	-0.135432	-0.0805285	0.154233	0	-0.0315548	0.00756258	0.0511786	0.0293781
Q86V81	THO complex subunit 4	ENSG00000183684	ALYREF	-0.27569	0.638971	-0.264209	0.0179591	0.349531	-0.0311678	-0.0542585	1.14499	-0.0558802		0.709169		0.738449				-0.50627	NaN	-0.0451106	-0.0489096	0.0179591	0.0739116	-0.0721471	-0.00934647	-0.0542585	-0.060469	-0.174753	-0.0666373	0.00990646	0.0229869	-0.067338	0.0654425	0.0299947	0.0410273	0.00619048	0.0356238	-0.00992586
Q15424-1	Scaffold attachment factor B1	ENSG00000160633	SAFB	-0.534267	0.95342	-0.60738	-0.00761324	0.506531	0.102299	-0.0934643	1.10434	-0.0801368		1.14425		0.211573				-0.188072	-0.534267	-1.18468	-0.00761324	-0.0741591	0.217413	-0.0523646	-0.0934643	-0.0956784	-0.08699	-0.28119	-0.177459	0.0692213	-0.136772	-0.0173346	-0.0630566	-0.0461949	-0.0620038	0.00619048	0.0498889	-0.0571762
P50914	60S ribosomal protein L14	ENSG00000188846	RPL14	-0.0244615	0.114198	0.0336554	-0.339432	0.914442	-0.383185	-0.197979	0.55189	-0.314729		0.270275		0.242106				0.0972022	NaN	-0.146125	-0.743307	-0.0757454	-0.339432	-0.833987	-0.197979	-0.00903973	0.0640761	0.168164	0.112391	0.0217051	-0.108886	-0.0871692	0.0298813	-0.0508967	0.0120872	0.00619048	-0.109589	0.00658111
P31483	Nucleolysin TIA-1 isoform p40 OS=Homo sapiens GN=TIA1 PE=1 SV=3	ENSG00000116001	TIA1	-0.0175941	0.346519	0.292021	-0.0281136	0.384295	0.0658336	-0.120699	0.37365	-0.0935147		0.874531		0.138863				-0.0175941	-0.104931	-0.011507	-0.0281136	0.086222	-0.0462352	-0.0636358	-0.120699	-0.288324	0.295223	0.241061	NaN	0.112773	-0.786169	NaN	-0.00262782	NaN	-0.121124	0.00481708	NaN	-0.132893
Q96I24-1	Far upstream element-binding protein 3	ENSG00000107164	FUBP3	0.0929303	0.678793	0.0770229	0.140178	1.60365	0.0891589	0.0637831	1.22641	0.0396577		0.507381		0.732932				0.0985637	-0.0341349	0.0929303	0.0643505	0.140512	0.140178	0.0400429	0.0637831	0.0648784	0.163049	-0.000688583	0.206562	-0.0301339	-0.0699625	0.0263868	0.0298813	0.0270232	0.0206594	0.00481708	0.00266916	0.0422451
Q9BQG0	Myb-binding protein 1A	ENSG00000132382	MYBBP1A	0.1715	2.08928	0.18334	-0.0852997	0.797163	-0.108368	0.267685	0.434082	0.161898		0.72546		0.0995307				NaN	0.181857	0.161143	-0.0581029	-0.0852997	-0.226562	0.381842	0.267685	-0.143743	-0.120842	-0.196684	-0.0151069	-0.0505786	-0.00978933	0.0248479	-0.0809957	-0.0015163	0.0376525	0.0020665	0	0.0180246
Q9UHX1	Poly(U)-binding-splicing factor PUF60 OS=Homo sapiens GN=PUF60 PE=1 SV=1	ENSG00000179950;ENSG00000274081	PUF60	-0.0245632	0.486972	-0.0603818	0.0459449	0.268752	0.0350206	0.0557531	0.886693	0.0809622		0.447136		0.346927				0.0848888	-0.0422858	-0.0245632	-0.00761324	0.0459449	0.133687	0.0557531	0.0548421	0.172017	0.00125998	0.0494146	-0.0389255	0.0679575	0.00243697	0.128791	-0.0158394	-0.00303411	0.0858299	0.0020665	-0.00938135	0.0470407
Q9NZI8	Insulin-like growth factor 2 mRNA-binding protein 1 OS=Homo sapiens GN=IGF2BP1 PE=1 SV=2	ENSG00000159217	IGF2BP1	0.0627358	0.0340459	-0.00646893	0.0374747	0.527271	0.0490777	-0.0204422	0.0157628	0.00312504		0.301634		0.299836				0.0627358	-0.112062	0.0699118	0.0374747	-0.0197113	0.102447	-0.0204422	-0.126499	0.018721	0.022504	0.101692	0.0604958	0.0539815	-0.0295694	0.01558	-0.0305133	-0.0290845	0.0325756	0.0020665	-0.144601	0.0049389
Q02543	60S ribosomal protein L18a OS=Homo sapiens GN=RPL18A PE=1 SV=2	ENSG00000105640	RPL18A	-0.275328	0.979604	-0.392525	-0.206914	0.534367	-0.118002	-0.214068	0.85107	-0.198302		0.619398		0.0541297				-0.275328	-0.243715	-0.80843	-0.213771	-0.206914	0.0551418	-0.214068	-0.320598	-0.158298	0.0652808	0.190061	0.0780025	0.0177829	-0.124755	-0.0429264	0.0452292	-0.0842462	0.0274807	0.0020665	-0.215729	0.115605
Q15269	Periodic tryptophan protein 2 homolog OS=Homo sapiens GN=PWP2 PE=1 SV=2	ENSG00000241945	PWP2	0.0242709	0.0985429	-0.0351223	-0.413351	1.16413	-0.349305	-0.00666989	0.208762	-0.044662		1.06152		0.278115				0.125531	0.0242709	-0.244529	-0.413351	-0.154012	-0.628437	0.106918	-0.00666989	-0.158298	-0.115372	-0.182548	0.0182517	-0.0937722	0.124921	-0.0205089	-0.0935471	-0.0698591	0.0155223	0.000689328	0.086834	-0.0115871
Q969Z0	Protein TBRG4 OS=Homo sapiens GN=TBRG4 PE=1 SV=1	ENSG00000136270	TBRG4	0.0473057	0.385429	0.0595853	-0.0443939	0.12714	-0.00985974	0.059958	0.0178577	0.00238372		1.4169		0.635843				0.0473057	-0.0273775	0.0942731	-0.079339	-0.0319767	-0.0443939	0.0321233	0.059958	0.108085	-0.148507	-0.0440497	-0.111031	-0.116582	0.0725364	-0.0205089	-0.0534888	-0.0778342	0.00519261	-0.000689328	0.0614561	0.132249
P62854	40S ribosomal protein S26 OS=Homo sapiens GN=RPS26 PE=1 SV=3	ENSG00000197728	RPS26	-0.71846	1.64003	-0.522941	-0.0868982	0.712929	-0.0891801	-0.00406333	0.362376	-0.0862699		1.86044		1.64248				-0.801538	-0.337556	-0.71846	0.0582862	-0.0868982	-0.118007	-0.00406333	0.0289866	-0.270426	0.123114	0.0952599	0.0379028	-0.150016	-0.0828209	-0.0558945	0.0654425	0.00604897	0.0494297	-0.0020693	0.0588936	-0.0435176
P61978	Heterogeneous nuclear ribonucleoprotein K OS=Homo sapiens GN=HNRNPK PE=1 SV=1	ENSG00000165119	HNRNPK	0.0501234	0.490665	-0.709906	-0.0289005	0.103228	0.0607755	-0.0878832	0.490253	0.398157		0.223798		0.742857				0.0501234	0.0791522	-1.82103	-0.00761324	-0.0289005	-0.0854565	-0.0878832	-0.0228045	-0.345467	-0.161131	0.00206462	-0.156835	0.152666	0.0608923	0.224405	-0.159461	0.288818	-0.433653	-0.00760211	-1.17595	-0.467077
P15880	40S ribosomal protein S2	ENSG00000140988	RPS2	-0.427026	1.46378	-0.459349	0.0558532	0.137753	0.0233126	-0.0936483	0.370373	-0.0588395		2.00161		0.912408				-0.853253	-0.425437	-0.427026	0.0558532	-0.101365	0.0823633	-0.0936483	-0.170757	0.0219521	0.18649	0.171837	0.222392	-0.126676	-0.151596	-0.0493958	0.0388541	-0.0368368	-0.0351039	-0.00898871	-0.0895517	0.0326056
Q92552	28S ribosomal protein S27, mitochondrial OS=Homo sapiens GN=MRPS27 PE=1 SV=3	ENSG00000113048	MRPS27	-1	0	-0.96125	-0.167251	0.202902	-0.0621745	-0.30812	0.0752818	0.0727319		0.263634		1.47797				-1	NaN	NaN	-0.0515303	-0.44445	-0.167251	-0.30812	-0.337315	0.690512	-0.10314	-0.0887544	-0.050984	-0.00864077	-0.027082	-0.0805285	-0.198094	-0.136595	-0.142019	-0.0103765	-0.122619	-0.0401229
Q8IWX8	Calcium homeostasis endoplasmic reticulum protein OS=Homo sapiens GN=CHERP PE=1 SV=3	ENSG00000085872	CHERP	-0.0934581	0.306996	-0.0480924	-0.146352	0.8362	-0.131284	-0.25647	2.3594	-0.28285		0.664404		0.444728				NaN	-0.0921823	-0.0947339	NaN	-0.227925	-0.0647791	NaN	-0.222614	-0.290326	-0.0318484	-0.225379	-0.1643	-0.105132	-0.08024	0.0492751	0.0208524	-0.055614	-0.0104418	-0.0117658	0.03432	0.0565845
P48634	Protein PRRC2A OS=Homo sapiens GN=PRRC2A PE=1 SV=3	ENSG00000204469	PRRC2A	0.225844	0.167335	-0.21024	-0.267597	0.274934	-0.04639	-0.100941	0.0181888	0.00727824		1.28546		0.782267				NaN	0.167793	0.283895	-0.267597	-0.283662	-0.18337	0.241219	-0.196453	-0.100941	0.113829	0.963739	0.0231896	0.104167	1.14877	0.0553178	-0.0879551	-0.294905	-0.2126	-0.0145482	-0.0351565	-0.0283045
Q5BKZ1	DBIRD complex subunit ZNF326 OS=Homo sapiens GN=ZNF326 PE=1 SV=2	ENSG00000162664	ZNF326	0.149663	1.08945	0.143525	0.0105032	0.712844	0.0491712	0.112639	1.382	0.0994236		1.9286		0.424419				0.103998	NaN	0.195329	0.00252879	0.0105032	0.0133216	0.100621	0.159834	0.112639	-0.155507	-0.122841	-0.0596593	-0.0616022	0.0444312	0.0355857	-0.0963511	0.0120728	-0.0368817	-0.0159415	0.0792675	0.0114966
P62888	60S ribosomal protein L30	ENSG00000156482	RPL30	-0.188616	0.244462	-0.148536	0.118977	0.117836	0.0535171	-0.449024	0.254495	-0.276642		0.114932		0.366082				0.118836	NaN	-0.496068	0.118977	0.317705	-0.241251	-0.873114	0.573382	-0.449024	0.0736861	0.147175	0.0700712	0.0256167	-0.0867008	-0.0591548	0.0426826	-0.035283	0.0274807	-0.0159415	-0.0215332	0.118645
P26599	Polypyrimidine tract-binding protein 1 OS=Homo sapiens GN=PTBP1 PE=1 SV=1	ENSG00000011304	PTBP1	0.0128368	0.352523	0.0732141	0.194206	0.415401	0.0807441	0.101486	2.29203	0.11889		0.0570626		1.03459				0.252063	-0.00995523	0.0128368	-0.0281136	0.233109	0.194206	0.105661	0.101486	0.0897263	-0.069696	-0.0525948	0.152003	0.0308155	-0.0295694	0.0340566	0.0234378	0.0608321	0.0726995	-0.0173359	-0.0572249	0.0147643
P52756	RNA-binding protein 5 OS=Homo sapiens GN=RBM5 PE=1 SV=2	ENSG00000003756	RBM5	-0.031868	0.166067	-0.0922363	-0.0713387	0.0963516	0.0463407	0.144117	0.058762	-0.0512346		1.91067		0.215241				-0.134301	0.0878922	-0.031868	-0.0713387	-0.122522	-0.0685166	0.131835	0.179946	0.144117	-0.0883288	-0.145514	0.129283	-0.241068	0	0.4395	-0.312442	0.20847	-0.297428	-0.0187319	0.799701	-0.171367
P12956	X-ray repair cross-complementing protein 6 OS=Homo sapiens GN=XRCC6 PE=1 SV=2	ENSG00000196419	XRCC6	0.132763	0.189085	0.0765524	-0.0116453	0.375639	0.0459332	0.158642	1.09442	0.133481		0.385015		0.378812				-0.0324215	NaN	0.297948	-0.0686819	0.104547	-0.0116453	0.0777201	0.158642	0.202239	0.0262207	0.0718643	0.0215455	0.165722	-0.0674046	0.0703147	-0.0264965	-0.0430687	-0.0440149	-0.0201293	-0.0420167	0.100306
Q14151	Scaffold attachment factor B2 OS=Homo sapiens GN=SAFB2 PE=1 SV=1	ENSG00000130254	SAFB2	-0.148258	0.193704	-0.0633336	-0.135698	0.615458	-0.0976133	-0.102339	0.317159	-0.0599602		0.00511506		0.0219793				-0.186413	-0.148258	0.0807899	-0.163296	-0.135698	0.00800785	-0.102339	-0.0639489	-0.111523	-0.00378451	-0.190384	-0.192645	-0.00597654	0.132728	-0.190633	0.0717015	0.0195673	-0.089415	-0.0215278	0.0931093	-0.169512
Q9H2U1	ATP-dependent RNA helicase DHX36	ENSG00000174953	DHX36	-0.0172952	0.282058	-0.0972999	-0.0631039	0.254131	0.0496183	-0.106301	0.237934	-0.0317775		0.0324054		0.512649				-0.321928	0.0978162	-0.0172952	0.0337708	-0.0631039	-0.137503	-0.170768	-0.106301	-0.0239557	0.104484	0.200885	-0.204141	-0.0220363	0.134951	-0.0624225	0.013068	-0.177141	-0.151618	-0.0215278	-0.126989	-0.0571762
P35268	60S ribosomal protein L22	ENSG00000116251	RPL22	-0.0907726	0.0978257	-0.0248293	-0.0805146	0.611383	-0.0910027	-0.0239557	0.11273	-0.0245768		0.0180546		0.158514				0.0985637	-0.0907726	-0.197771	-0.0306967	-0.0805146	-0.114139	0.0570544	-0.178267	-0.0239557	-0.0344269	0.1755	0.0652914	0.0125368	-0.045843	-0.0821858	-0.0480498	-0.044631	0.140338	-0.0257319	-0.0895517	0.0438454
Q8IZH2	5'-3' exoribonuclease 1 OS=Homo sapiens GN=XRN1 PE=1 SV=1	ENSG00000114127	XRN1	0.380624	0.367503	0.131903	-0.187592	0.164722	-0.0758355	-0.349637	1.3991	-0.359115		1.45031		1.68962				0.543571	NaN	0.217677	-0.187592	-0.456799	-0.00625873	-0.0878832	-0.413264	-0.349637	0.306474	0.21044	0.0524674	0.350666	0.25529	0.140207	-0.152149	-0.129946	NaN	-0.0257319	0.200472	0.0518205
Q9NVV4	Poly(A) RNA polymerase, mitochondrial	ENSG00000107951	MTPAP	-0.192927	0	-0.166697	-0.296552	0.471005	-0.111242	-0.30243	0.3442	-0.220647		0.156022		0.174108				NaN	-0.192927	NaN	-0.37182	-0.296552	-0.0760209	-0.348905	-0.30243	0.126214	-0.133225	0.0626626	-0.120077	-0.17374	0.149318	-0.054267	-0.104796	-0.236606	-0.0692627	-0.0299483	-0.288913	0.45568
P62081	40S ribosomal protein S7	ENSG00000171863	RPS7	-0.361151	0.381663	-0.25365	0.0155117	0.290197	0.153997	-0.213369	0.88996	-0.18849		0.24569		0.190811				-0.717665	-0.00463645	NaN	0.181689	-0.150665	NaN	-0.163171	-0.263567	NaN	0.0150417	0.101692	0.0313821	-0.144146	-0.135432	-0.0429264	0.0641875	-0.379118	-0.100527	-0.032766	-0.131372	0.0894991
Q12906	Interleukin enhancer-binding factor 3 OS=Homo sapiens GN=ILF3 PE=1 SV=3	ENSG00000129351	ILF3	-0.0452938	0.175374	-0.191055	0.147327	1.23482	0.131618	-0.028702	0.0436346	-0.00702559		1.40019		0.0771711				-0.110507	NaN	0.0199193	0.199431	0.147327	0.118973	-0.028702	0.0777224	-0.0662169	-0.100435	0.325917	0.033015	-0.248922	0.756828	-0.0706244	-0.0507667	0.0195673	0.102077	-0.0370031	-0.0283288	0.0692121
P62917	60S ribosomal protein L8	ENSG00000161016	RPL8	-0.084006	0.0923571	0.0772016	-0.0273649	0.0503709	0.0428181	0.0214957	0.0529014	0.0164331		0.00705536		0.125339				-0.084006	0.584302	-0.428953	0.545622	-0.0273649	-0.459431	0.0214957	0.103965	-0.223758	0.206283	0.199686	0.155006	-0.0139842	-0.0674046	-0.0788731	0.0169654	-0.0603468	-0.0262475	-0.0370031	-0.126989	0.0163954
P35637	RNA-binding protein FUS OS=Homo sapiens GN=FUS PE=1 SV=1	ENSG00000089280	FUS	-0.00437847	0.159943	0.0186649	0.130584	1.39231	0.100033	0.0250681	1.05472	0.0861138		1.13842		0.463231				-0.00437847	0.050057	-0.0143983	0.130584	0.0647849	0.170619	0.108174	0.0250681	0.00735469	-0.0357179	-0.115362	0.0116413	-0.082501	0.0085116	0.0492751	0.0452292	0	0.0206594	-0.0398346	0	-0.07791
P83731	60S ribosomal protein L24 OS=Homo sapiens GN=RPL24 PE=1 SV=1	ENSG00000114391	RPL24	1.02743	0	1.09163	-0.731454	0.121698	-0.207855	3.01905	0.636616	3.06871		0.62129		0.255691				1.02743	NaN	NaN	1.03932	-0.731454	-0.910911	0.274047	5.76405	NaN	0.0495399	0.191267	0.117018	-0.0369167	-0.136772	-0.0189209	0.0260186	-0.0682693	0.0627726	-0.0412526	-0.157952	0.050229
Q8WXF1	Paraspeckle component 1 OS=Homo sapiens GN=PSPC1 PE=1 SV=1	ENSG00000121390	PSPC1	0.232386	0.203046	0.0866209	0.405639	1.15055	0.235886	0.199781	2.60309	0.255053		0.55376		0.835104				0.400759	-0.0152935	0.232386	0.232122	0.550417	0.405639	0.23203	0.199781	0.170562	0.158541	-0.145514	0.171408	0.318079	-0.0686829	0.108592	0.151872	0.213707	0.114944	-0.0426717	-0.116814	-0.00330037
Q99729	Heterogeneous nuclear ribonucleoprotein A/B OS=Homo sapiens GN=HNRNPAB PE=1 SV=2		HNRNPAB	-0.005742	0.0166967	-0.00215767	0.0989332	1.0083	0.068645	0.0877759	0.985258	0.0794056		1.64402		0.0458617				0.0430687	-0.0260299	-0.005742	0.0570702	0.0989332	0.127166	0.137998	0.0877759	0.078908	-0.069696	-0.0770845	-0.063144	-0.0629859	0.0667261	0.0140296	-0.0105403	0.0150753	0.0726995	-0.0426717	0.0652914	0.0438454
O75616	GTPase Era, mitochondrial OS=Homo sapiens GN=ERAL1 PE=1 SV=2	ENSG00000132591	ERAL1	0.280248	1.13777	0.21756	-0.37944	1.27613	-0.237443	0.0629719	0.611427	0.157166		1.40706		1.62043				0.32484	0.235657	NaN	-0.287539	-0.47134	NaN	-0.0749956	0.200939	NaN	-0.233353	0.0346999	-0.107429	-0.0341997	0.0608923	0.161371	-0.116134	-0.194378	-0.115477	-0.0455144	-0.141651	-0.0954186
Q13242	serine/arginine-rich splicing factor 9	ENSG00000111786	SRSF9	0.116273	0.777132	0.110271	0.100784	0.700471	0.0713256	0.00898391	0.0816843	0.0173627		0.628334		0.288967				0.158546	NaN	0.0740005	0.152383	0.00150514	0.100784	-0.143604	0.0586807	0.00898391	-0.0910104	-0.125844	-0.120077	-0.0727106	0.0597228	0.0309935	0.0169654	0.0359196	-0.0121895	-0.046938	0.0356238	-0.116713
P62979	Ubiquitin-40S ribosomal protein S27a	ENSG00000143947	RPS27A	0.153314	0.00711167	-0.00404234	-0.0901007	0.575745	-0.308066	0.015883	0.406431	-0.234494		0.203737		0.10792				0.153314	0.326025	-0.291099	0.0966643	-0.0901007	-0.690437	0.0815622	0.015883	-0.668437	-0.0736685	0.0102928	-0.0475284	0.0450167	0.130502	0.0248479	0.061674	0.119203	0.0594484	-0.048363	0.117941	0.0629121
Q86UE4	Protein LYRIC OS=Homo sapiens GN=MTDH PE=1 SV=2	ENSG00000147649	MTDH	-0.951792	1.92809	-0.910762	-0.173251	0.246815	-0.0514703	-0.125774	0.644434	-0.0611035		2.61952		0.0139955				-0.776359	NaN	-1.12722	-0.173251	0.0371657	-0.191498	-0.125774	-0.182792	-0.0423983	-0.119472	-0.0327343	-0.0842313	-0.175236	0.0966874	-0.044541	-0.0494075	0.00302766	-0.126793	-0.048363	-0.0378966	-0.0813947
P33240	cleavage stimulation factor subunit 2	ENSG00000101811	CSTF2	-0.0491135	0.32809	0.139355	0.0756059	0.0462845	-0.0307135	0.114438	0.295594	0.082919		0.494228		0.20956				0.0487153	-0.0491135	-0.0569847	-0.230006	0.15411	0.0756059	0.114438	0.210173	0.0928024	0.178719	-0.497459	-0.0100537	0.0552577	-0.497428	-0.0332762	0.102595	0.32556	-0.336305	-0.0512169	0.271913	-0.0520391
P0CG48	Polyubiquitin-C OS=Homo sapiens GN=UBC PE=1 SV=3	ENSG00000150991	UBC	0.153314	0.0257844	-0.0143312	-0.0901007	0.567365	-0.304501	0.015883	0.417629	-0.241065		0.203737		0.0666275				0.153314	0.326025	-0.291099	0.0966643	-0.0901007	-0.690437	0.0815622	0.015883	-0.668437	-0.105849	0.00206462	-0.0614006	0.0565326	0.136062	0.038639	0.0426826	0.119203	0.0677445	-0.0512169	0.132638	0.0707828
P0CG47	Polyubiquitin-B	ENSG00000170315	UBB	0.153314	0.0257844	-0.0143312	-0.0901007	0.567365	-0.304501	0.015883	0.417629	-0.241065		0.203737		0.0666275				0.153314	0.326025	-0.291099	0.0966643	-0.0901007	-0.690437	0.0815622	0.015883	-0.668437	-0.105849	0.00206462	-0.0614006	0.0565326	0.136062	0.038639	0.0426826	0.119203	0.0677445	-0.0512169	0.132638	0.0707828
P62987	Ubiquitin-60S ribosomal protein L40	ENSG00000221983	UBA52	0.153314	0.0257844	-0.0143312	-0.0901007	0.567365	-0.304501	0.015883	0.417629	-0.241065		0.203737		0.0666275				0.153314	0.326025	-0.291099	0.0966643	-0.0901007	-0.690437	0.0815622	0.015883	-0.668437	-0.105849	0.00206462	-0.0614006	0.0565326	0.136062	0.038639	0.0426826	0.119203	0.0677445	-0.0512169	0.132638	0.0707828
Q13151	Heterogeneous nuclear ribonucleoprotein A0	ENSG00000177733	HNRNPA0	0.0245632	1.01063	0.0977918	0.0337708	0.0898768	-0.00789906	-0.00399826	0.13659	-0.0120505		0.397219		1.2267				0.0245632	0.125973	-0.011507	0.0337708	0.0105032	0.0857301	0.0188265	-0.00399826	-0.0323095	-0.0565327	-0.160829	-0.0736491	-0.0895351	-0.0283253	-0.0364857	0.0208524	0.0388728	0.0939761	-0.0512169	0.0421254	0.0277617
Q92499	ATP-dependent RNA helicase DDX1	ENSG00000079785	DDX1	0.0985637	0.18436	-0.150782	-0.0268238	0.246303	-0.0746321	-0.295879	2.51467	-0.255188		0.186502		1.37972				0.0985637	-0.689893	0.332491	-0.0268238	-0.298402	0.109081	-0.244208	-0.295879	-0.377038	0.0507569	0.169389	0.110846	0.0880475	-0.014709	0.120169	-0.00131324	0.00906406	0	-0.0512169	-0.066987	-0.0333576
P84103	Serine/arginine-rich splicing factor 3	ENSG00000112081	SRSF3	0.118681	0.362857	0.0547969	0.127166	1.14606	0.129606	0.0211388	0.454276	0.0736192		0.462818		0.113412				0.132195	0.118681	-0.0525204	0.190587	0.0705328	0.127166	0.0777201	0.0211388	0.0154826	-0.171027	-0.153151	-0.0544478	-0.0247304	0.0109342	0.0477604	0.0104639	0.0637349	-0.0747309	-0.0526461	0.0880913	-0.141961
P51116	Fragile X mental retardation syndrome-related protein 2 OS=Homo sapiens GN=FXR2 PE=1 SV=2	ENSG00000129245	FXR2	0.0978162	0.436797	0.182309	0.238225	0.701535	0.443784	0.0484216	0.514361	0.427415		0.158813		0.206512				0.449595	0.0978162	-0.160465	0.125953	0.238225	1.01155	0.0334462	0.0484216	1.13295	0.0360853	0.0862067	-0.0842313	-0.0533266	-0.00611052	-0.100543	-0.0399295	0.164527	-0.0802199	-0.0555085	0.00133511	-0.0132501
Q9ULX6	A-kinase anchor protein 8-like	ENSG00000011243	AKAP8L	0.117639	0.112947	0.039859	-0.205179	0.0527975	-0.0299036	-0.140108	0.0243929	0.020652		0.216614		0.537611				NaN	0.0462185	0.189059	-0.0820155	-0.328343	NaN	0.216971	-0.497186	NaN	0.135785	0.105537	NaN	0.173969	-0.0184098	NaN	-0.00131324	-0.0955362	-0.428977	-0.0555085	-0.159444	-0.267327
Q15233	Non-POU domain-containing octamer-binding protein	ENSG00000147140	NONO	0.0307608	0.450607	0.10748	0.187954	1.4453	0.190724	0.264365	2.36676	0.275389		0.247337		0.617139				0.322511	0.0307608	0.0283725	0.117812	0.306789	0.187954	0.29626	0.264365	0.144117	-0.0736685	-0.15162	-0.0286694	0.0578066	-0.0433274	0.0447263	-0.0399295	0.0359196	0.044394	-0.0583767	-0.0296918	-0.0333576
P52272	Heterogeneous nuclear ribonucleoprotein M OS=Homo sapiens GN=HNRNPM PE=1 SV=3	ENSG00000099783	HNRNPM	0.0627794	0.160464	0.0636305	0.198877	0.587375	0.235214	0.177823	1.8022	0.33387		0.28086		1.86358				0.276331	0.0627794	-0.234381	-0.0462937	0.566777	0.198877	0.153899	0.409704	0.177823	0.0212629	-0.00759474	0.0732489	0.000662647	-0.0358067	-0.0510178	0.0337336	-0.00607452	-0.0139392	-0.0583767	-0.108149	-0.0936582
Q12905	Interleukin enhancer-binding factor 2 OS=Homo sapiens GN=ILF2 PE=1 SV=2	ENSG00000143621	ILF2	0.0242709	1.04056	0.0807548	0.13043	1.99854	0.122635	0.109605	2.55238	0.131331		1.08103		1.01899				0.00726799	0.0242709	0.1235	0.121306	0.186231	0.13043	0.113188	0.100245	0.109605	-0.0383034	-0.107922	-0.0372111	-0.0355575	-0.0295694	-0.0220986	-0.00262782	0.0165742	0.0561166	-0.0626897	0	-0.00826666
Q14692	Ribosome biogenesis protein BMS1 homolog OS=Homo sapiens GN=BMS1 PE=1 SV=1	ENSG00000165733	BMS1	-0.0862264	0.0435872	-0.0144619	-0.32575	1.21658	-0.302459	0.0198159	0.210667	0.03705		0.668329		0.225839				NaN	0.0602438	-0.232697	NaN	-0.240324	-0.411176	NaN	0.0990032	-0.0593714	-0.0591557	-0.236695	-0.050984	-0.0464664	-0.0699625	-0.0988645	-0.144874	0.0105692	0.0644318	-0.0626897	0.0159415	-0.00495397
Q14103	heterogeneous nuclear ribonucleoprotein D0	ENSG00000138668	HNRNPD	0.129036	1.18237	0.269149	0.049753	0.0735517	-0.0167184	-0.0241573	0.0401688	-0.00462877		1.17973		0.813843				0.162458	NaN	0.0956144	0.049753	0.163552	0.00800785	-0.00270671	-0.0241573	-0.0782754	-0.0578436	-0.127347	0.0588936	-0.00597654	-0.246785	-0.167577	0.0234378	NaN	0.157541	-0.0641301	NaN	0.00329474
P62318	small nuclear ribonucleoprotein sm d3	ENSG00000100028	SNRPD3	-0.139528	0.418836	-0.110587	0.177219	0.482232	0.133137	0.101882	0.544493	0.0923757		0.778369		0.189289				NaN	0.00330506	-0.282361	0.177219	0.282232	0.0273968	0.101882	0.135809	-0.0939287	-0.077652	-0.15162	-0.0235685	-0.0547026	-0.02584	-0.00627943	-0.106208	0.211091	-0.0174451	-0.0641301	0	-0.0692347
Q15459	Splicing factor 3A subunit 1 OS=Homo sapiens GN=SF3A1 PE=1 SV=1	ENSG00000099995	SF3A1	-0.0554951	0.0232989	0.0112132	0.175367	0.67201	0.131042	-0.00133157	0.11303	-0.0232022		0.168714		0.0575028				-0.233608	0.312239	-0.0554951	0.216959	-0.0568245	0.175367	0.0725815	-0.00133157	-0.149184	-0.00252169	-0.128853	0.0476288	-0.0113099	-0.00856197	0.00936815	-0.0589484	0.0240454	-0.0227201	-0.0655722	0.0588936	-0.00164877
Q96EP5	DAZ-associated protein 1	ENSG00000071626	DAZAP1	0.0740005	1.29349	0.144793	-0.0805146	0.174138	0.0437223	-0.109754	0.343822	-0.0232328		2.0842		0.00852942				0.0529357	0.0753905	0.0740005	0.0201076	-0.0805146	-0.0892481	-0.0579891	-0.148458	-0.109754	0.0471029	-0.303114	-0.0151069	-0.0867174	0.0169732	-0.162309	0.0503092	-0.254573	-0.0765583	-0.0655722	-0.0995357	-0.0813947
O43809	Cleavage and polyadenylation specificity factor subunit 5	ENSG00000167005	NUDT21	0.164982	0.365652	0.213017	0.183034	1.64077	0.159781	0.16125	1.50029	0.218742		0.00878746		1.15633				-0.176498	0.658259	0.164982	0.143244	0.222823	NaN	0.229723	0.0927767	NaN	0.0348559	-0.0902198	-0.0842313	-0.0046462	0.0456131	-0.0332762	0.0515765	-0.00759714	0.0257784	-0.0670156	-0.0188239	-0.0866377
Q5T035	Putative uncharacterized protein C9orf129	ENSG00000204352	C9orf129	-0.100867	0.346295	-0.134484	-0.0854565	0.137995	-0.0173769	-0.191885	0.241383	0.113065		0.389601		0.345373				-0.0474029	-0.168932	-0.100867	-0.150598	-0.0427949	-0.0854565	-0.26195	-0.191885	-0.0679335	0.113829	0.109373	0.351021	0.0692213	-0.261328	0.278356	-0.103385	-0.0477604	NaN	-0.0670156	-0.50696	NaN
P13010	X-ray repair cross-complementing protein 5 OS=Homo sapiens GN=XRCC5 PE=1 SV=3	ENSG00000079246	XRCC5	0.0665742	0.223552	0.0309306	-0.0044677	0.5143	0.0951731	0.0617422	0.682161	0.0877247		0.0890169		0.953506				0.190822	0.0665742	0.0658113	-0.0397745	0.211162	-0.0044677	0.0214957	0.161025	0.0617422	0.0100454	0.118282	0.0858904	0.141895	0.0241866	0.0643346	0.0013122	-0.0524675	-0.0674445	-0.0670156	-0.0242475	0.0723518
Q9BZE1	39S ribosomal protein L37, mitochondrial OS=Homo sapiens GN=MRPL37 PE=1 SV=2	ENSG00000116221	MRPL37	-0.130052	0.013209	-0.00898188	0.0185269	0.73127	0.124009	0.0529724	0.798967	0.158646		0.114462		0.0272761				-0.423808	NaN	0.163704	0.0752023	-0.0381485	NaN	0.147804	-0.0418593	NaN	-0.166778	-0.148564	-0.213791	-0.155911	-0.116799	-0.090501	-0.0439839	-0.0778342	-0.194628	-0.0670156	-0.0711911	-0.178814
O60506	Heterogeneous nuclear ribonucleoprotein Q	ENSG00000135316	SYNCRIP	-0.103943	0.717304	-0.318593	0.0719661	0.337198	0.0742957	0.0364032	0.614044	0.112257		0.887846		0.677074				-0.0964163	-0.707068	-0.103943	0.0655602	0.0719661	0.187954	0.0687154	-0.123596	0.0364032	0.0446619	-0.127347	-0.0184856	0.0475837	0.0133528	-0.0125863	-0.121836	0.155031	0.0693981	-0.0684604	-0.231326	-0.0554618
Q96PK6-1	RNA-binding protein 14	ENSG00000239306	RBM14	0.106444	1.4323	0.18862	0.207254	1.7908	0.141401	0.0725815	0.47239	0.0837215		0.95242		0.83035				0.276331	0.106444	0.0834966	0.136353	0.207254	0.209719	0.0725815	0.0739341	-0.0939287	0.0434397	-0.15162	0.033015	-0.0247304	-0.027082	-0.0477758	0.0426826	0.0881757	-0.00173515	-0.0684604	0.0264722	-0.156589
Q12874	splicing factor 3a subunit 3	ENSG00000183431	SF3A3	0.246947	0.554793	0.200632	0.109624	0.9939	0.154422	-0.00406333	0.44039	0.0607265		0.173671		0.241378				0.399654	-0.135123	0.246947	0.109624	-0.0350593	0.209719	-0.00406333	-0.0282232	0.1337	-0.0923531	-0.101997	-0.0201779	-0.0685349	-0.0171751	-0.00470704	-0.0699298	-0.0810366	-0.0280144	-0.0713546	-0.0420167	0.0326056
P60468	Protein transport protein Sec61 subunit beta OS=Homo sapiens GN=SEC61B PE=1 SV=2	ENSG00000106803	SEC61B	-0.389042	0	-0.340668	-0.619543	0.643154	-0.489381	-0.415937	0.984527	-0.487086		0.0685443		0.423215				-0.389042	NaN	NaN	-0.619543	0.150044	-1.01164	-0.415937	-0.282867	-1.02396	-0.155507	-0.177866	-0.0806953	-0.0699255	0.0169732	-0.0921698	0.0169654	0.0520885	-0.0820542	-0.0728038	-0.0228898	-0.165808
Q8IXT5	RNA-binding protein 12B	ENSG00000183808	RBM12B	0.053211	0.866533	0.131737	0.198329	0.218005	0.0416514	0.0092863	0.0389972	-0.0117919		0.952064		1.47391				NaN	0.0766454	0.0297766	0.198329	0.124024	0.256776	-0.250634	0.0092863	0.0680079	0.0200209	-0.217351	-0.0579201	-0.155911	-0.0905913	0.0109236	0.263253	0.148209	0.0427116	-0.0742544	0.0159415	-0.0796513
Q13838	Spliceosome RNA helicase DDX39B OS=Homo sapiens GN=DDX39B PE=1 SV=1	ENSG00000229496;ENSG00000230624;ENSG00000225073;ENSG00000198563;ENSG00000215425;ENSG00000225859;ENSG00000235439	DDX39B	0.302618	0	0.281789	0.0924403	0.0884879	0.0475998	-0.199096	1.00167	-0.124		0.578145		0.679864				NaN	0.302618	NaN	-0.281374	0.373406	0.0924403	-0.239407	-0.126499	-0.199096	-0.116737	-0.0946251	-0.0252668	-0.0113099	0.0169732	0.0568245	-0.0238249	0.00604897	0.0594484	-0.0742544	-0.141651	0.0229013
Q15717	ELAV-like protein 1	ENSG00000066044	ELAVL1	0.0283725	0.946471	0.0780276	0.0253766	0.682251	0.0467287	-0.00666989	0.576183	0.0456801		0.245116		0.031727				0.109411	-0.00198447	0.0283725	-0.0229611	0.0253766	0.0534233	0.0452987	-0.00666989	-0.0239557	0.27558	0.300421	0.28814	-0.0423659	0.00486995	-0.0607877	-0.0699298	0.00302766	-0.0174451	-0.0742544	0.0159415	-0.0640544
Q8IX01-1	SURP and G-patch domain-containing protein 2	ENSG00000064607	SUGP2	-0.0398927	0.121201	-0.0297929	-0.136618	0.0152923	0.00216958	-0.0418593	1.21894	0.0825279		0.397612		1.19622				-0.0398927	0.113798	-0.155669	-0.136618	-0.0599608	-0.177304	-0.0176995	-0.0418593	-0.0748198	-0.123584	-0.0369672	-0.149408	-0.0839052	0.062061	0.0294596	-0.0713085	-0.182291	-0.126793	-0.0742544	-0.163926	-0.143782
Q15427	Splicing factor 3B subunit 4 OS=Homo sapiens GN=SF3B4 PE=1 SV=1	ENSG00000143368	SF3B4	-0.0274807	0.347122	-0.0251536	0.00631377	0.159027	0.0259676	0.0148134	0.0620624	0.00789501		0.352354		0.0362486				-0.0870986	0.00594249	-0.0274807	0.00631377	0.0590142	-0.0499249	0.0148134	0.0380889	-0.0239557	-0.111283	-0.00621096	-0.0184856	0.00330976	0	-0.0364857	-0.076836	-0.0698591	0.0841951	-0.0757066	0.0212164	0.0597518
O43823	A-kinase anchor protein 8 OS=Homo sapiens GN=AKAP8 PE=1 SV=1	ENSG00000105127	AKAP8	0.0423696	0.0768956	-0.0344208	0.060459	0.0576999	-0.0120134	-0.0289622	0.0221386	0.00844846		0.0705644		0.0830245				0.180572	0.0423696	0.00286245	0.0643505	0.060459	-0.0816749	0.26844	-0.0807409	-0.0289622	-0.320353	0.248036	-0.271072	-0.00730812	0.403713	-0.067338	0.122026	-0.0635105	0.0206594	-0.0771602	0.1508	0.0597518
Q9HCE1	Putative helicase MOV-10 OS=Homo sapiens GN=MOV10 PE=1 SV=2	ENSG00000155363	MOV10	0.0807899	0.0580975	0.0263614	0.225067	0.555662	0.121352	-0.0108653	0.0572831	0.00744825		0.965704		0.306213				0.177998	-0.126432	0.0807899	0.106102	0.394181	0.225067	-0.0108653	0.0458452	-0.0713725	0.138077	-0.118349	0.178803	0.137082	-0.239568	0.155758	0.0311666	0.19926	0.130867	-0.0786152	0.0132968	0.00658111
Q96QR8	Transcriptional activator protein Pur-beta	ENSG00000146676	PURB	0.0255602	0.367481	-0.0595476	0.122256	1.23802	0.0747753	0.0315932	0.0341495	0.00804248		0.341886		0.360157				0.137504	-0.0684049	0.0255602	0.125953	0.051768	0.122256	-0.062222	0.0315932	0.0928024	0.0212629	0.234052	0.203665	0.0692213	0.154805	0.0492751	0.0515765	0	0.0240741	-0.0786152	0.13993	-0.0232688
Q00577	Transcriptional activator protein Pur-alpha OS=Homo sapiens GN=PURA PE=1 SV=2	ENSG00000185129	PURA	0.0369934	0.275282	-0.0885914	0.0194457	0.0423916	-0.0132823	0.0475438	0.404302	0.0885832		0.1543		0.698928				0.0288548	NaN	0.0451321	0.0715941	0.0194457	-0.232839	-0.108162	0.203253	0.0475438	0.092716	0.1755	-0.063144	0.0203988	0.319243	0.0371131	0.0666965	-0.0939179	-0.0747309	-0.0786152	-0.0461485	0.00164878
P78332	RNA-binding protein 6	ENSG00000004534	RBM6	0.0479064	0.397168	0.0538063	0.0619278	0.0701959	0.0535708	0.013248	0.228081	0.0612433		0.140184		0.00704729				0.0613398	-0.0354902	0.0479064	0.0619278	-0.00754944	0.112386	0.0777201	0.013248	-0.0222908	0.135785	-0.165456	0.042774	0.0679575	-0.0750921	-0.0805285	-0.325543	-0.194378	0.525972	-0.0786152	-0.189595	0.153158
O75526	RNA-binding motif protein, X-linked-like-2	ENSG00000170748	RBMXL2	0.173436	1.18036	0.227854	-0.0384741	0.0692923	0.0118039	-0.160144	0.703124	-0.093708		1.50651		0.191453				0.0999242	NaN	0.246947	-0.0384741	-0.044347	0.0890892	-0.160144	-0.239799	-0.0440867	-0.175289	-0.0946251	-0.0701389	-0.145611	-0.00978933	-0.00785354	-0.0796079	-0.0106473	0.0611114	-0.0815297	-0.0697883	-0.0115871
P38159-1	RNA-binding motif protein, X chromosome	ENSG00000147274	RBMX	-0.0333334	0.923547	0.0433001	-0.0462937	0.616546	-0.083602	-0.0707252	0.159836	-0.0176524		0.381019		1.05992				0	-0.0559737	-0.0333334	-0.0462937	0.00150514	-0.127722	-0.0707252	-0.170757	-0.0440867	-0.112644	-0.121342	-0.0948916	-0.102284	-0.0610295	-0.0558945	-0.0671766	0.0910242	0.0544478	-0.0829893	-0.0489096	-0.100713
O95758	polypyrimidine tract-binding protein 3	ENSG00000119314	PTBP3	0.0990518	0.251017	0.0694432	0.0857301	1.33024	0.384848	0.162389	1.49138	0.530736		0.106467		1.10351				0.368387	0.0990518	0.0297766	0.0176095	0.25725	0.0857301	0.162389	0.279795	0.148558	0.148345	0.158325	0.273018	0.042445	0.0794781	0.166963	-0.061686	-0.46019	-0.27208	-0.0903089	-0.633872	-0.277283
P09651-1	Heterogeneous nuclear ribonucleoprotein A1	ENSG00000135486	HNRNPA1	0.0794345	1.26552	0.0828533	0.0356974	0.607338	0.0495537	-0.0377549	0.425677	0.0357777		1.48672		0.994214				0.0188212	0.0916216	0.0794345	-0.012711	0.0356974	0.0806769	-0.027322	-0.0377549	-0.107987	-0.0990852	-0.156217	-0.0406421	-0.0505786	-0.0283253	0.0202214	-0.0644287	0.00906406	0.0103667	-0.0917773	-0.0502922	-0.138327
A6NFN3	RNA binding protein fox-1 homolog 3 OS=Homo sapiens GN=RBFOX3 PE=2 SV=4	ENSG00000167281	RBFOX3	-0.0671142	0	-0.0764575	-0.113159	0	0.148431	-0.229853	0	-0.116182		0.495217		0				-0.0671142	NaN	NaN	-0.113159	-0.16073	0.0840477	-0.229853	-0.0174063	-0.389862	NaN	-0.106438	-0.237218	NaN	0.132728	-0.114042	-0.211711	NaN	NaN	-0.0961915	NaN	NaN
Q9NWB1	RNA binding protein fox-1 homolog 1 OS=Homo sapiens GN=RBFOX1 PE=1 SV=2	ENSG00000078328	RBFOX1	-0.195648	0.610607	-0.22956	0.0138541	0.433412	0.126569	-0.133177	0.0764555	0.0159658		0.61486		0.67689				-0.0264722	NaN	-0.364823	0.0138541	-0.0933102	0.14664	-0.133177	-0.106301	-0.284327	-0.0617836	-0.106438	-0.237218	0.0830512	0.132728	-0.114042	-0.211711	0.103773	-0.204585	-0.0961915	-0.255042	-0.220469
O43251	RNA binding protein fox-1 homolog 2 OS=Homo sapiens GN=RBFOX2 PE=1 SV=3		RBFOX2	-0.21056	0.565634	-0.221843	-0.0968264	0.207202	0.0794044	-0.196453	0.294301	0.120001		0.398862		0.707399				-0.0264722	NaN	-0.394647	-0.0968264	-0.16073	0.183247	-0.146597	-0.196453	-0.284327	0.022504	-0.106438	-0.237218	0.0151623	0.132728	-0.114042	-0.211711	0.103773	-0.204585	-0.0961915	-0.255042	-0.636147
Q32P51	Heterogeneous nuclear ribonucleoprotein A1-like 2	ENSG00000139675	HNRNPA1L2	0.0807899	1.51544	0.0844786	0.0194457	0.394576	0.0352231	-0.0459755	0.26706	0.0283268		1.5116		1.07375				0.0331337	0.0916216	0.0807899	-0.0268238	0.0194457	0.0688167	-0.0245662	-0.0459755	-0.132923	-0.0950422	-0.156217	-0.0389255	-0.0505786	-0.00978933	0.0124775	-0.0658021	0.00604897	0.0155223	-0.0961915	-0.0502922	-0.141961
P55265-1	Double-stranded RNA-specific adenosine deaminase	ENSG00000160710	ADAR	-0.146008	0.355077	-0.0989021	-0.210838	0.086965	-0.128063	0.376698	0.902562	0.380389		0.194474		0.0609408				-0.188072	NaN	-0.103943	-0.210838	0.731836	-1.07414	0.193493	0.559903	NaN	0.032394	-0.201427	-0.105631	-0.106558	0.117071	-0.151829	-0.101976	0.0150753	-0.0820542	-0.0991417	0.178213	-0.0901436
Q7L2E3	Putative ATP-dependent RNA helicase DHX30 OS=Homo sapiens GN=DHX30 PE=1 SV=1	ENSG00000132153	DHX30	-0.370084	0.861635	-0.245307	-0.481817	1.72006	-0.297884	-0.184545	0.696623	-0.0812825		0.783886		0.896419				-0.370084	-0.0179701	-0.392765	-0.276767	-0.481817	-0.524678	-0.184545	-0.054243	-0.221846	0.0137943	0.00343917	-0.123711	-0.0685349	0.0909737	-0.067338	-0.104796	-0.161802	-0.123011	-0.102098	-0.0489096	-0.0657791
Q13435	Splicing factor 3B subunit 2 OS=Homo sapiens GN=SF3B2 PE=1 SV=2	ENSG00000087365	SF3B2	0.0882052	1.03508	0.0924586	-0.0335995	2.3018	0.0548119	-0.142398	1.13302	-0.0820793		1.57121		1.87377				NaN	0.136843	0.0395671	NaN	-0.0319767	-0.0352223	NaN	-0.126499	-0.158298	-0.0749951	-0.0814496	-0.112836	-0.0193473	0.00972336	-0.00313626	-0.0991606	-0.0858536	-0.0802199	-0.103579	-0.0406421	-0.0367364
P23246	Splicing factor, proline- and glutamine-rich OS=Homo sapiens GN=SFPQ PE=1 SV=2	ENSG00000116560	SFPQ	0.0829044	0.664545	0.121424	0.176947	1.71787	0.182846	0.0827579	2.01725	0.208053		0.178108		2.01693				0.270302	0.0829044	0	0.0752023	0.22024	0.176947	0.152682	0.0827579	0.00735469	-0.0803139	-0.051167	0.0116413	-0.0450984	0.0277798	0.00625222	-0.0685527	-0.00759714	0	-0.105061	-0.119714	-0.156589
Q9BUJ2-1	Heterogeneous nuclear ribonucleoprotein U-like protein 1	ENSG00000105323	HNRNPUL1	-0.0362687	0.0557735	0.0125668	-0.0206678	0.771734	0.0545241	-0.0525582	0.531734	0.0479139		0.129868		0.0650121				-0.137504	0.0564322	-0.0362687	0.066769	-0.0273649	-0.0206678	-0.0636358	0.040679	-0.0525582	-0.0657344	-0.0554544	-0.142019	-0.102284	0.0562083	-0.108965	-0.0291731	-0.0698591	-0.0458037	-0.105061	-0.0310559	-0.0831403
P43243	Matrin-3 OS=Homo sapiens GN=MATR3 PE=1 SV=2	ENSG00000015479	MATR3	0.146747	1.93435	0.254015	0.0756059	0.982796	0.109128	0.11943	1.16922	0.185509		0.00151507		1.06478				0.146747	0.179523	0.0269671	0.0715941	0.191515	0.0756059	0.11943	0.218204	-0.000819236	-0.08699	-0.170097	-0.186931	-0.0853105	-0.122098	-0.201399	-0.0480498	0.0680783	-0.0086962	-0.106544	0.00533338	-0.118502
Q8N5C6	S1 RNA-binding domain-containing protein 1 OS=Homo sapiens GN=SRBD1 PE=1 SV=2	ENSG00000068784	SRBD1	-0.350126	0	-0.150743	0.0211583	0.121776	0.113167	0.409665	0.678073	0.462473		0.397506		0.107738				NaN	-0.138032	-0.56222	NaN	0.455868	-0.413551	NaN	0.740422	0.078908	-0.144323	NaN	NaN	-0.199382	NaN	NaN	-0.146326	0.0180715	-0.147771	-0.108029	0.17585	-0.226244
P05455	Lupus La protein OS=Homo sapiens GN=SSB PE=1 SV=2	ENSG00000138385	SSB	-0.065633	0.697337	-0.178054	-0.16188	1.03497	-0.235276	-0.0255112	0.469401	-0.137651		0.399529		0.554314				-0.275328	-0.065633	0.120867	-0.16188	-0.155689	-0.471752	0.0479193	-0.0255112	-0.258617	0.0628703	0.29032	0.136896	0.0917835	0.146015	0.0762702	-0.061686	0.0150753	-0.0368817	-0.108029	0.0993574	0.185415
P14866	Heterogeneous nuclear ribonucleoprotein L OS=Homo sapiens GN=HNRNPL PE=1 SV=2	ENSG00000104824	HNRNPL	-0.00145799	0.420969	0.0196591	0.0371657	0.0177628	0.00364785	-0.0342348	0.350364	0.0235125		0.376401		0.284963				-0.00145799	-0.00729331	0.0269671	-0.0647056	0.0371657	0.0619954	-0.0342348	-0.0214532	-0.0390276	-0.0950422	-0.160829	-0.0423606	-0.0464664	-0.00366323	0.00936815	-0.0907485	0.0105692	0.103691	-0.108029	-0.0406421	-0.0165819
Q00839	Heterogeneous nuclear ribonucleoprotein U OS=Homo sapiens GN=HNRNPU PE=1 SV=6	ENSG00000153187	HNRNPU	0.104969	1.28654	0.132853	0.105947	0.970993	0.0792031	0.0507111	2.02525	0.11612		0.22219		0.808504				0.0202587	0.183023	0.104969	0.0176095	0.105947	0.117329	0.0439865	0.0663275	0.0507111	-0.129086	-0.106438	-0.087776	-0.0533266	-0.0196454	-0.0173346	-0.0331974	-0.00455352	0.0410273	-0.109516	-0.0461485	-0.0316713
Q86U42	Polyadenylate-binding protein 2 OS=Homo sapiens GN=PABPN1 PE=1 SV=3	ENSG00000100836	PABPN1	-0.0409242	0.0288955	-0.00737212	0.0503144	1.52991	0.0922122	0.0360886	0.348124	0.0559012		1.23233		0.00720057				-0.0428921	-0.0409242	-0.0304041	0.111968	0.0503144	0.041336	0.0360886	0.107675	-0.0222908	-0.0421903	-0.0829076	-0.291363	-0.151488	0.134951	-0.0755679	0.00915997	-0.0399494	-0.0422282	-0.115477	0.0742008	-0.00495397
Q8N3C0	Activating signal cointegrator 1 complex subunit 3 OS=Homo sapiens GN=ASCC3 PE=1 SV=3	ENSG00000112249	ASCC3	0.720602	0.701312	0.256746	-0.0181855	0	0.229887	0.213942	0.608712	0.411211		0.541005		2.15412				0.836618	0.720602	0.362888	NaN	-0.0181855	NaN	0.582256	-0.154371	NaN	0.188703	0.311561	0.159498	0.225891	0.398171	0.525808	-0.00131324	-0.285639	-0.457266	-0.115477	-0.156463	-0.319868
Q07666	KH domain-containing, RNA-binding, signal transduction-associated protein 1 OS=Homo sapiens GN=KHDRBS1 PE=1 SV=1	ENSG00000121774	KHDRBS1	-0.0413916	0.00526263	-0.00143382	0.049753	0.548689	0.0701569	-0.0256226	1.84997	0.0709817		0.152616		2.68841				-0.0413916	0.201549	-0.076491	0.049753	0.132292	-0.0573329	-0.0537688	-0.00399826	-0.0256226	0.0373136	-0.0669501	-0.0372111	0.0654265	0.0085116	0.0140296	-0.00394361	-0.0306317	-0.0511836	-0.116971	-0.0909736	-0.0883896
Q9UKM9	RNA-binding protein Raly OS=Homo sapiens GN=RALY PE=1 SV=1	ENSG00000125970	RALY	0.0185055	0.00496384	-0.00223501	0.041336	0.240744	-0.0601523	-0.0407119	0.112946	-0.0417553		0.0262161		0.307648				-0.31829	0.16897	0.0185055	-0.203533	0.0619024	0.041336	-0.321587	0.0952705	-0.0407119	0.0820426	0.0900936	0.0890336	-0.0839052	0.0205844	-0.0607877	-0.0494075	0.119203	0.0103667	-0.121463	0.0576106	-0.07791
P55795	heterogeneous nuclear ribonucleoprotein H2	ENSG00000126945	HNRNPH2	0.105215	1.16857	0.141302	0.149861	0.875525	0.0961909	-0.00678024	0.523401	0.0597443		1.01017		0.760901				0.237304	0.105215	0.0603256	0.0931094	0.216356	0.149861	-0.00678024	0.0701358	-0.0239557	-0.0203017	-0.0872905	-0.0789305	0.00330976	0.0217861	-0.0461574	-0.00789788	0.119203	0.0594484	-0.124466	0.0146197	-0.0299869
P07910-1	Heterogeneous nuclear ribonucleoproteins C1/C2	ENSG00000092199	HNRNPC	-0.0368469	0.524183	0.220484	-0.0536951	0.246898	-0.0809201	-0.154107	0.378825	-0.155374		0.201718		0.437325				-0.135901	-0.0368469	0.405695	-0.126912	-0.0536951	0.15788	-0.154107	-0.213327	0.0881858	-0.0126548	0.0810078	-0.0252668	-0.296963	-0.106259	-0.0252834	-0.116134	0.20847	0.127697	-0.13049	0.347351	-0.0299869
P82979	SAP domain-containing ribonucleoprotein OS=Homo sapiens GN=SARNP PE=1 SV=3	ENSG00000205323	SARNP	-0.109205	0.664123	-0.122548	0.138681	1.58995	0.192544	-0.022247	0.359552	0.0746463		0.59345		1.61542				0.0655236	-0.109205	-0.22096	0.147821	0.129541	NaN	-0.127252	0.0827579	NaN	-0.129086	-0.0902198	0	0.02301	0.0337488	0.0462441	-0.124696	-0.0106473	-0.0262475	-0.136539	-0.0952483	-0.0588928
O75533	Splicing factor 3B subunit 1 OS=Homo sapiens GN=SF3B1 PE=1 SV=3	ENSG00000115524	SF3B1	-0.0395638	0.0152444	0.0020672	0.0932976	0.863884	0.10086	0.0751978	0.792838	0.123252		0.166509		1.26573				0.0821382	-0.0395638	-0.0540069	-0.0345802	0.0932976	0.138558	-0.100887	0.0751978	0.112639	-0.0856522	-0.156217	-0.0458037	-0.0301339	0.0109342	0.00156558	-0.0644287	-0.0321804	-0.0086962	-0.142613	-0.0966761	-0.0435176
Q6XE24	RNA-binding motif, single-stranded-interacting protein 3	ENSG00000144642	RBMS3	0.0638292	0.45722	0.181578	-0.0120982	0.0121892	-0.00487929	-0.00678024	0.266381	0.059096		0.0433167		0.791997				-0.0701708	NaN	0.197829	-0.120019	-0.0120982	0.284876	-0.00678024	-0.132322	0.1337	0.123114	-0.054024	0.327261	NaN	-0.18448	-0.0510178	0.0717015	-0.0430687	0.138764	-0.144136	0.00666372	-0.0452178
P42704	Leucine-rich PPR motif-containing protein, mitochondrial OS=Homo sapiens GN=LRPPRC PE=1 SV=3	ENSG00000138095	LRPPRC	0.0557426	0.635773	0.0571044	-0.0694108	0.200669	0.0196753	-0.0509618	1.18292	0.129621		1.20949		1.81864				0.0557426	-0.013957	0.0956144	-0.156228	-0.0694108	-0.0554774	-0.0509618	-0.113482	0.0122369	-0.111283	-0.00621096	-0.0458037	-0.0602195	0.00608477	0.0202214	-0.0740696	-0.144948	-0.121124	-0.14566	-0.253448	-0.141961
Q9BYD1	39S ribosomal protein L13, mitochondrial	ENSG00000172172	MRPL13	-0.10923	0.335849	-0.0542218	-0.201709	0.0503799	0.0313137	-0.151002	0.217213	-0.049973		0.0745401		0.538049				-0.189733	-0.0287266	NaN	0.325972	-0.201709	-0.366782	-0.348905	-0.094885	-0.151002	-0.076323	-0.0843672	-0.096676	-0.0629859	-0.0815298	-0.0205089	-0.156532	-0.0244531	-0.155475	-0.150243	-0.0683871	-0.226244
Q9C0J8	pre-mRNA 3' end processing protein WDR33 OS=Homo sapiens GN=WDR33 PE=1 SV=2	ENSG00000136709	WDR33	-0.634332	0.617625	-0.514502	-0.133583	1.00941	-0.211446	-0.20475	0.359272	-0.114535		0.910314		0.391233				-0.94566	NaN	-0.323003	-0.289085	-0.0242987	-0.133583	-0.0342348	-0.268368	-0.20475	-0.218617	NaN	0.0492435	-0.144146	NaN	-0.0955133	-0.0534888	0.155031	0.0858299	-0.157912	0.171112	-0.176949
Q7Z478	ATP-dependent RNA helicase DHX29 OS=Homo sapiens GN=DHX29 PE=1 SV=2	ENSG00000067248	DHX29	0.0699118	0	0.0811168	-0.42309	0.61109	-0.22487	-0.139126	0.838151	0.268527		0.785906		1.33003				NaN	NaN	0.0699118	-0.0806767	-0.625432	-0.42309	-0.139126	-0.173756	0.222042	0.0286932	0.251511	-0.105631	0.00198689	0.0852373	-0.120839	-0.0630566	-0.20482	-0.186712	-0.168719	-0.43838	-0.289322
P29558-1	RNA-binding motif, single-stranded-interacting protein 1	ENSG00000153250	RBMS1	0.0712759	1.00845	0.171996	0.111533	0.39315	-0.184377	-0.046762	0.318692	0.0685128		0.0847643		0.651758				0.114805	-0.0233384	0.0712759	-0.120019	0.111533	0.120616	-0.046762	-0.094885	0.1337	0.898213	0.424646	0.327261	NaN	-0.18448	-0.0510178	0.569565	-0.0430687	0.138764	-0.174931	0.00666372	-0.0452178
Q9GZT3	SRA stem-loop-interacting RNA-binding protein, mitochondrial OS=Homo sapiens GN=SLIRP PE=1 SV=1	ENSG00000119705	SLIRP	0.171357	0.586259	0.112738	-0.098138	0.217792	0.0230443	-0.0877956	1.05074	0.125072		1.48441		1.32122				-0.0220263	0.198093	0.171357	-0.136618	-0.098138	-0.0873511	-0.11988	-0.0877956	0.0122369	-0.077652	-0.0369672	-0.107429	-0.0853105	0.0898282	0.00469173	-0.0726885	-0.203074	-0.115477	-0.174931	-0.264638	-0.131086
Q9Y2W1	Thyroid hormone receptor-associated protein 3 OS=Homo sapiens GN=THRAP3 PE=1 SV=2	ENSG00000054118	THRAP3	-0.0674553	0.205955	0.0531994	0.0288173	0.404136	-0.101835	-0.159197	0.516347	-0.0836611		0.327296		1.08692				-0.102662	0.211866	-0.0674553	0.0288173	-0.191355	0.118973	NaN	-0.178267	-0.140127	-0.0460878	-0.246465	-0.0527148	-0.0247304	-0.0534162	-0.0397024	0.0013122	0.073849	0.186781	-0.178047	-0.0269672	-0.0215942
Q96KR1	Zinc finger RNA-binding protein	ENSG00000056097	ZFR	-0.0554951	0.00762845	0.0020102	0.0115525	0.660662	0.0396701	-0.00399826	0.594348	0.082151		0.0235127		0.421719				-0.0870986	0.161893	-0.0554951	0.0619278	0.00751014	0.0115525	-0.0425742	-0.00399826	0.0680079	-0.0190243	-0.0858281	-0.120077	-0.0505786	0.0748541	-0.011007	0.00393286	-0.0540399	0.0120872	-0.178047	-0.0420167	-0.00495397
Q96QC0	Serine/threonine-protein phosphatase 1 regulatory subunit 10	ENSG00000238104;ENSG00000206489;ENSG00000235291;ENSG00000204569;ENSG00000227804;ENSG00000230995;ENSG00000231737	PPP1R10	0.0602438	0.15374	-0.0356839	0.271044	2.03057	0.252002	0.189314	1.23126	0.394524		0.56222		1.63525				-0.0640641	0.0602438	0.102303	0.210411	0.271044	0.295093	-0.0495606	0.189314	0.470486	-0.0513007	-0.112382	-0.0218722	-0.0505786	0.194778	0.0613353	0.0604157	0.0476968	-0.0875713	-0.182733	-0.183514	-0.207084
Q15149	Plectin OS=Homo sapiens GN=PLEC PE=1 SV=3	ENSG00000178209	PLEC	-0.635445	2.58317	-0.667359	-0.111791	0.528389	0.0347693	0.118688	0.695896	0.229358		2.59394		0.889246				-0.576245	-0.635445	-0.713753	-0.111791	-0.111091	-0.175288	-0.181472	0.299394	0.118688	-0.0829806	-0.133378	-0.158698	-0.139758	0.0396932	0.176697	-0.159461	-0.20482	-0.138197	-0.184299	-0.221947	-0.0452178
Q08211	ATP-dependent RNA helicase A OS=Homo sapiens GN=DHX9 PE=1 SV=4	ENSG00000135829	DHX9	-0.233608	0.388432	-0.129369	0.162595	1.97194	0.179279	-0.0149619	1.75899	0.121889		0.829882		1.28675				-0.233608	0.129606	-0.306963	0.162595	0.0503144	0.173786	-0.0149619	-0.0241573	0.00735469	-0.0936971	-0.0990437	-0.096676	-0.082501	0.0456131	0.0140296	-0.0548518	-0.0415082	-0.0547813	-0.189006	-0.0881309	-0.120293
Q9NZB2-1	Constitutive coactivator of PPAR-gamma-like protein 1	ENSG00000048828	FAM120A	-0.125661	0.310959	-0.0430008	-0.0835645	0.170328	0.0304562	-0.187624	0.027064	-0.0023686		0.522411		0.792998				-0.00437847	-0.145329	-0.125661	-0.17897	-0.0474564	-0.0835645	-0.187624	-0.201035	-0.131127	0.0580372	0.0427448	0.0968615	-0.0853105	-0.0828209	0.0217652	-0.236242	-0.0477604	-0.117357	-0.196885	-0.131372	-0.184424
P31943	Heterogeneous nuclear ribonucleoprotein H OS=Homo sapiens GN=HNRNPH1 PE=1 SV=4	ENSG00000169045	HNRNPH1	0.0644418	1.04109	0.0812284	0.0532202	1.31154	0.0934766	-0.100941	1.78725	0.075431		2.50167		2.95778				0.0585439	0.153591	0.0644418	-0.00126599	0.0532202	0.0890892	-0.11988	-0.082149	-0.100941	-0.0254221	-0.0597546	-0.0406421	-0.0287811	0.0337488	0.027924	-0.00526045	-0.0666814	-0.0674445	-0.196885	-0.146078	-0.186299
Q1KMD3	heterogeneous nuclear ribonucleoprotein U-like protein 2	ENSG00000214753	HNRNPUL2	-0.0175941	0.578166	0.0993037	-0.00805199	0.231346	-0.0200895	-0.135243	0.179525	-0.0385175		1.13461		1.34594				-0.0175941	0.202699	-0.0348004	0.0300573	-0.0615315	-0.00805199	-0.106704	-0.135243	-0.306445	-0.0344269	-0.212555	-0.0860025	-0.0547026	-0.0483629	-0.044541	-0.00921848	0.0491621	-0.0192014	-0.201634	-0.0392687	-0.191938
Q86UP2	Kinectin OS=Homo sapiens GN=KTN1 PE=1 SV=1	ENSG00000126777	KTN1	-0.197471	1.19625	-0.140023	-0.0789231	0.354475	-0.077316	-0.0073919	4.1946	0.18616		1.45355		1.04896			+	-0.147154	-0.197471	-0.207664	-0.193368	-0.0789231	0.0168533	-0.00814069	0.0119287	-0.0073919	-0.148507	-0.238318	0.0524674	0.00595218	-0.147538	0.00936815	-0.128996	0.103773	0.00173295	-0.20322	-0.17444	-0.184424
O00425	Insulin-like growth factor 2 mRNA-binding protein 3	ENSG00000136231	IGF2BP3	-0.0205474	0.00265437	0.000439139	0.0546709	0.283116	0.0622038	-0.129408	0.0200217	0.00370018		0.853784		0.355002				-0.0205474	-0.148258	0.00857055	-0.079339	0.0546709	0.0739116	-0.20468	-0.129408	-0.069652	-0.077652	-0.00621096	0.0346461	-0.0810982	-0.00488628	-0.0755679	-0.178648	0.078162	-0.0368817	-0.211177	-0.0489096	-0.154753
P43307	Translocon-associated protein subunit alpha	ENSG00000124783	SSR1	-0.133598	0.727681	-0.163464	0.0405456	0.523517	0.143934	-0.209733	0.0197316	-0.0165209		0.126064		1.35861				-0.199741	NaN	-0.0674553	-0.110424	0.191515	NaN	-0.566136	0.14667	NaN	-0.191025	-0.165456	-0.0579201	-0.0643712	0.00243697	0.151533	-0.126128	-0.0666814	-0.117357	-0.212774	-0.0995357	-0.267327
O43347	RNA-binding protein Musashi homolog 1	ENSG00000135097	MSI1	-0.0201584	0	0.00058675	-0.079339	0	-0.278939	-0.312537	0	-0.0990193		2.09311		0				-0.118395	NaN	0.0780779	-0.079339	-0.0868982	-0.0480789	-0.279912	-0.352528	-0.312537	NaN	NaN	NaN	NaN	NaN	NaN	0.207501	NaN	NaN	-0.215973	NaN	NaN
O00411	DNA-directed RNA polymerase, mitochondrial	ENSG00000099821	POLRMT	-0.40632	1.40135	-0.317177	-0.40603	0.594457	-0.283073	-0.3813	0.450885	-0.130469		0.0414234		0.16111				-0.40632	-0.294733	-0.476002	-0.092772	-0.40603	-0.71366	-0.387333	-0.249259	-0.3813	-0.00378451	-0.198263	-0.140178	-0.227039	0.0886819	-0.0871692	-0.076836	0.0520885	-0.338496	-0.219179	-0.00267426	-0.404632
Q96DH6-1	RNA-binding protein Musashi homolog 2	ENSG00000153944	MSI2	-0.03921	0.0405713	0.00860268	-0.0965269	0.0609574	-0.0207772	-0.323279	2.17568	-0.0920397		2.45856		0.635807				-0.16665	0.0268703	-0.03921	-0.0191088	-0.0965269	-0.0987709	-0.323279	-0.328932	-0.314573	-0.00378451	0.102975	0.0411521	-0.152961	-0.00244106	-0.0493958	0.176474	-0.129946	-0.198602	-0.222392	-0.20491	-0.263363
P09012	U1 SMALL NUCLEAR RIBONUCLEOPROTEIN A	ENSG00000077312	SNRPA	0.110761	0	0.182898	0.210727	0.747276	0.189546	-0.673655	0.376656	-0.275901		0.65848		0.533462				0.110761	NaN	NaN	0.289161	0.132292	NaN	0.204106	-0.720205	-0.673655	-0.0963887	-0.231834	-0.0771679	-0.125229	-0.00733565	-0.083845	-0.117557	0.115011	0.0660891	-0.225613	-0.00535332	-0.131086
Q9NR56	Muscleblind-like protein 1 OS=Homo sapiens GN=MBNL1 PE=1 SV=2	ENSG00000152601	MBNL1	0.107672	0.4352	-0.081649	0.0907657	0.921863	0.262115	-0.00270671	0.0568959	0.0220097		0.0884562		0.768137				0.11615	0.107672	-0.0659548	-0.147791	0.243323	0.0907657	-0.00270671	0.0302905	-0.0323095	-0.127708	NaN	NaN	0.145494	NaN	0.123049	-0.323898	-0.0874628	-0.188687	-0.225613	0.225823	-0.0709656
Q12926	ELAV-like protein 2	ENSG00000107105	ELAVL2	0.0283725	0.175184	-0.0844685	0.0308942	0.0132071	0.00235173	0.0198266	0.614214	0.106807		0.253266		0.359492				0.0999242	0.00198446	0.0283725	0.0163587	0.0342275	0.0308942	0.0452987	0.0198266	-0.0474693	0.27558	0.197286	-1.25504	-0.122341	0.0277798	0.478248	0.136429	0	-0.0620038	-0.240194	0.00666372	-0.0692347
P26378	ELAV-like protein 4 OS=Homo sapiens GN=ELAVL4 PE=1 SV=2	ENSG00000162374	ELAVL4	0.0283725	0.175184	-0.0844685	0.0308942	0.0132071	0.00235173	0.0198266	0.614214	0.106807		0.253266		0.359492				0.0999242	0.00198446	0.0283725	0.0163587	0.0342275	0.0308942	0.0452987	0.0198266	-0.0474693	0.27558	0.197286	-1.25504	-0.122341	0.0277798	0.478248	0.136429	0	-0.0620038	-0.240194	0.00666372	-0.0692347
Q96SI9	spermatid perinuclear RNA-binding protein	ENSG00000165209	STRBP	0.0890049	0.664222	0.270053	-0.0824703	0.193242	-0.071561	0.156076	0.690102	0.376018		0.216573		0.877669				0.0890049	0.563863	-0.0100636	-0.216709	0.051768	NaN	-0.133177	0.445328	NaN	-0.0228596	-0.116855	-0.0544478	-0.0909462	0.0444312	-0.120839	-0.0823849	0.137228	-0.0875713	-0.256569	-0.0895517	-0.313707
Q92900	Regulator of nonsense transcripts 1	ENSG00000005007	UPF1	-0.343954	1.77745	-0.15511	-0.593014	1.61561	-0.18893	-0.345747	1.22178	-0.125781		2.4859		2.64887				-0.343954	-0.400775	-0.292853	-0.691294	-0.550735	-0.593014	-0.399778	-0.345747	-0.26451	0.0820426	-0.0341439	0.0906025	-0.157388	-0.236691	-0.178172	-0.487266	-0.406978	-0.37401	-0.266485	-0.191119	-0.175086
O75152	Zinc finger CCCH domain-containing protein 11A	ENSG00000058673	ZC3H11A	0.0479064	0.569287	0.101644	0.0690979	0.894096	0.16134	-0.079334	0.308076	0.0683264		0.996254		0.24757				0.0374	0.15121	0.0479064	-0.0229611	0.0690979	0.220479	-0.0821412	-0.079334	-0.0373451	-0.0950422	-0.0916868	-0.227411	-0.0994408	0.118195	-0.0871692	0	-0.0619278	-0.155475	-0.27814	0.0290928	-0.154753
P51991	Heterogeneous nuclear ribonucleoprotein A3 OS=Homo sapiens GN=HNRNPA3 PE=1 SV=2	ENSG00000170144	HNRNPA3	-0.102088	0.39476	-0.105236	-0.0709918	0.00478178	0.00100863	-0.253858	0.0734131	-0.0236482		0.319052		0.625767				-0.221664	-0.102088	0.0712759	-0.0268238	-0.0709918	-0.137503	-0.253858	-0.0282232	-0.30038	-0.0977362	-0.0440497	-0.183135	-0.123785	0.118195	0.0688221	-0.0331974	-0.00455352	-0.200594	-0.283164	-0.0269672	-0.201386
Q07065	Cytoskeleton-associated protein 4	ENSG00000136026	CKAP4	-0.20839	0.151069	-0.12549	0.528179	0.631289	0.63191	-0.0691521	0.333325	0.142968		0.318027		0.299779				-0.574074	NaN	0.157294	-0.0319901	1.08835	NaN	-0.266826	0.128522	NaN	-0.0710189	-0.15162	-0.206066	-0.203955	0.119318	-0.164063	-0.0935471	-0.00303411	-0.21461	-0.284842	-0.0782252	-0.273292
P49327	Fatty acid synthase OS=Homo sapiens GN=FASN PE=1 SV=3	ENSG00000169710	FASN	-0.481594	2.59283	-0.873745	-0.568991	1.51465	-0.65214	-0.594309	0.969123	-0.517695		0.0654101		1.4856				-0.661266	-0.481594	-0.407892	-0.830638	-0.234997	-0.568991	-1.08071	-0.594309	-0.266479	0.569339	0.466115	0.230955	0.561131	0.205394	0.303959	-0.0105403	0.304854	0.0274807	-0.291576	-0.0310559	-0.0657791
P98175	RNA-binding protein 10 OS=Homo sapiens GN=RBM10 PE=1 SV=3	ENSG00000182872	RBM10	-0.319283	0.570134	-0.256889	-0.00984758	0.654006	-0.215896	-0.10201	0.245973	-0.149902		0.699418		0.4028				-0.756528	-0.319283	-0.173331	-0.16188	-0.0060364	-0.00984758	-0.364502	-0.10201	0.0928024	-0.108563	-0.165456	-0.766203	-0.274344	0.0337488	-0.237879	0.061674	-0.0244531	0.432702	-0.296647	-0.0228898	0.395534
P15924-1	Desmoplakin	ENSG00000096696	DSP	-0.508341	0.740904	-1.24409	2.60943	0	2.91543	0.333586	0.547494	0.613032		0.600813		2.64562				-0.508341	-0.404272	-2.75668	2.60943	NaN	NaN	-0.296438	0.963611	NaN	-0.0473892	-0.025707	-0.237218	-0.112278	0.0783234	0.0969226	-0.288195	-0.317389	-0.312422	-0.301736	-0.298739	-0.237863
P78527	DNA-dependent protein kinase catalytic subunit OS=Homo sapiens GN=PRKDC PE=1 SV=3	ENSG00000253729	PRKDC	0.157294	1.99892	0.189572	0.0558532	1.39481	0.227348	0.00898391	1.86118	0.272703		0.808176		2.69239				0.277534	0.157155	0.157294	0.0558532	0.236948	0.0273968	-0.0749956	0.123644	0.00898391	0.0150417	-0.0187139	-0.0544478	-0.00331723	0.0265832	0	-0.0521272	-0.12498	-0.18474	-0.311968	-0.237612	-0.210896
Q9NUD5	Zinc finger CCHC domain-containing protein 3 OS=Homo sapiens GN=ZCCHC3 PE=1 SV=1		ZCCHC3	-0.071182	0	0.371736	0.151468	0	0.0780189	0.0866436	0	0.459253		1.24838		0				0.0876343	-0.071182	-0.174948	0.129428	0.224112	0.151468	0.208797	0.0739341	0.0866436	-0.467644	NaN	NaN	-0.424567	NaN	NaN	0.0903171	NaN	NaN	-0.336128	NaN	NaN
P31942	Heterogeneous nuclear ribonucleoprotein H3	ENSG00000096746	HNRNPH3	-0.0467966	0.184853	-0.0342079	0.0268555	1.01048	0.191001	-0.0423983	0.977049	0.15231		0.706803		0.719082				0	-0.0935933	NaN	-0.0306967	0.0268555	0.0974526	-0.0370092	-0.079334	-0.0423983	-0.111283	-0.0785381	-0.00167084	-0.0547026	-0.0623021	0.0792386	-0.312442	-0.128289	-0.0386617	-0.346608	-0.112475	-0.156589
Q8NDV7	Trinucleotide repeat-containing gene 6A protein	ENSG00000090905	TNRC6A	0.43604	0	0.335576	-0.27468	0	0.662389	0.0075414	0	0.359418		0.885577		0				0.289507	NaN	0.582573	-0.425197	-0.124162	NaN	-0.203121	0.218204	NaN	-0.196791	NaN	NaN	0.100463	NaN	NaN	-0.937069	NaN	NaN	-0.351876	NaN	NaN
Q92841	Probable ATP-dependent RNA helicase DDX17		DDX17	0.0255602	0.544307	0.112831	0.0459449	1.09278	0.0889029	-0.270087	0.00693232	0.0016466		1.8822		1.85311				-0.0793795	0.178354	0.0255602	0.103748	0.0459449	-0.0206678	-0.270087	-0.178267	-0.389862	-0.077652	-0.136402	-0.0806953	-0.164798	0.0181778	-0.067338	-0.0211582	-0.0508967	-0.0656287	-0.37136	-0.206451	-0.265344
Q5JTZ9	alanine--tRNA ligase, mitochondrial	ENSG00000124608	AARS2	0.110575	2.91256	0.240715	-0.0152475	0.245962	0.0746577	0.0896896	1.75578	0.38441		0.193834		1.90711				0.124194	NaN	0.0969546	0.195016	-0.219133	-0.0152475	0.131835	NaN	0.0475438	-0.0305608	-0.137917	-0.223506	-0.135384	-0.104946	-0.15009	-0.101976	-0.0939179	-0.0674445	-0.385698	-0.310287	-0.188176
Q09666	Neuroblast differentiation-associated protein AHNAK OS=Homo sapiens GN=AHNAK PE=1 SV=2	ENSG00000124942	AHNAK	0.00871719	0.00646614	-0.00157321	-0.534598	1.42118	-0.340572	-0.686782	1.25069	-0.326825		2.14057		1.64101				0.00871719	0.0564322	-0.0719661	-0.534598	-0.242104	-0.593014	-0.774901	-0.415038	-0.686782	-0.0473892	-0.0299193	-0.00334349	-0.132476	0.0217861	0.108592	-0.113291	-0.161802	-0.0729059	-0.411137	-0.264638	-0.220469
Q6EEV6	Small ubiquitin-related modifier 4 OS=Homo sapiens GN=SUMO4 PE=1 SV=2		SUMO4	0.141795	0.590423	0.179237	0.188368	0.99648	0.208224	0.112639	0.258259	0.192004		0.10609		0.224038				0.130864	0.513781	0.141795	0.188368	0.430391	0.186386	-0.2865	0.542646	0.112639	-0.266314	-0.139433	0.0780025	0.150279	-0.0159415	0.114392	-0.0494075	0.103773	0.126109	-0.416647	0.0968615	0.112558
P55854	Small ubiquitin-related modifier 3 OS=Homo sapiens GN=SUMO3 PE=1 SV=2	ENSG00000184900	SUMO3	0.141795	0.590423	0.179237	0.188368	0.99648	0.208224	0.112639	0.258259	0.192004		0.10609		0.224038				0.130864	0.513781	0.141795	0.188368	0.430391	0.186386	-0.2865	0.542646	0.112639	-0.266314	-0.139433	0.0780025	0.150279	-0.0159415	0.114392	-0.0494075	0.103773	0.126109	-0.416647	0.0968615	0.112558
P61956	small ubiquitin-related modifier 2	ENSG00000188612	SUMO2	0.155932	0.760377	0.211255	0.188368	0.99648	0.208224	0.112639	0.258259	0.192004		0.113408		0.192187				0.155932	0.513781	0.141795	0.188368	0.430391	0.186386	-0.2865	0.542646	0.112639	-0.292309	-0.139433	0.0780025	0.0792925	-0.0159415	0.114392	-0.0494075	0.103773	0.126109	-0.416647	0.0968615	0.112558
Q13501	Sequestosome-1 OS=Homo sapiens GN=SQSTM1 PE=1 SV=1	ENSG00000161011	SQSTM1	-0.824587	0.617621	-0.467954	-1.02248	0.650036	-0.405704	-0.0323095	0.209997	0.12858		0.844959		0.104743				-1.02647	NaN	-0.622701	-1.04891	-0.25283	-1.02248	-0.5034	0.229599	-0.0323095	-0.179564	0.125875	-0.173687	-0.761696	-0.00611052	-0.302093	-0.470799	-0.155037	-0.481271	-0.425877	-0.0852938	-0.180681
Q9Y2H6	Fibronectin type-III domain-containing protein 3a	ENSG00000102531	FNDC3A	-0.235549	1.15308	-0.201485	-0.516472	1.77051	-0.42928	-0.735635	1.13799	-0.360788		1.1772		0.878707				-0.291289	NaN	-0.179808	-0.512766	-0.520178	NaN	-0.439604	-0.735635	-0.765371	-0.145716	-0.038381	-0.188833	-0.125229	-0.00488628	0.027924	-0.130432	0.0476968	-0.178839	-0.440769	-0.0810485	-0.336427
Q15434	RNA-binding motif, single-stranded-interacting protein 2 OS=Homo sapiens GN=RBMS2 PE=1 SV=1	ENSG00000076067	RBMS2	-0.031868	0.082763	0.0465662	0.0133216	0.0458976	-0.0143953	-0.342368	0.0875346	-0.0312127		1.48339		0.665319				0.166358	-0.197471	-0.031868	-0.0371751	0.139145	0.0133216	-0.446964	-0.342368	-0.20664	0.14379	-0.860307	0.810214	0.222487	-0.362744	-0.0624225	-0.0837755	0.231887	0.0103667	-0.442642	-0.0938221	-0.36587
Q96CT7	Coiled-coil domain-containing protein 124 OS=Homo sapiens GN=CCDC124 PE=1 SV=1	ENSG00000007080	CCDC124	-0.287727	0.307961	-0.28752	0.54995	1.35115	0.655918	0.833451	1.41823	0.887811		1.29288		0.0719911				-0.287727	-0.82633	0.414321	0.54995	0.897826	0.393464	0.4966	1.03744	0.833451	0.309528	0.152141	0.115477	0.306337	-0.0712431	-0.0722703	-0.384299	0.120597	0.137188	-0.578086	0.0524674	0.229677
Q86TG7	Retrotransposon-derived protein PEG10 OS=Homo sapiens GN=PEG10 PE=1 SV=2		PEG10	0.0199193	0.882033	0.124149	-0.0038016	0.881064	-0.223454	-0.654977	0.077554	-0.0519944		2.13051		2.44219				-0.112081	0.0878922	0.0199193	-0.0038016	0.0748285	-0.239144	-0.654977	-0.491562	-1.05426	0.0616636	0.436907	-0.063144	-0.182739	-0.0867008	-0.107277	0.0890836	0.103773	0.309389	-0.613504	-0.432959	-0.998351
O75298		ENSG00000125744	RTN2	0.000390714	0	0.000710836	0.209719	0.635162	0.140185	0.0892157	1.58437	0.518666		0.317114		0.970381				NaN	NaN	NaN	0.0238468	0.22926	0.209719	0.0892157	0.158642	0.0443695	0.0311614	-0.385276	-0.369025	0.0385789	0.265472	-0.309839	-0.120408	0.138605	0.0240741	-0.624089	-0.503168	-0.136514
Q96QD9-1	UAP56-interacting factor	ENSG00000122068	FYTTD1	-0.325987	0.389079	-0.296764	-0.0619223	0.209541	0.165672	-0.187432	1.05425	0.343434		0.116213		0.883249				-0.691542	NaN	0.0395671	NaN	-0.267257	0.143413	NaN	-0.133782	-0.241082	-0.060469	0.00206462	-0.509335	-0.225488	0.167891	-0.0300737	-0.0331974	NaN	-0.42199	-0.626215	NaN	-0.435516
O43390	Heterogeneous nuclear ribonucleoprotein R OS=Homo sapiens GN=HNRNPR PE=1 SV=1	ENSG00000125944	HNRNPR	-0.0117055	0.141554	0.0298428	-0.0038016	0.436171	0.0868637	-0.158632	0.386594	0.169243		1.45881		0.625748				-0.0117055	-0.013957	0.136592	-0.0038016	-0.0949177	0.0115525	-0.158632	-0.182792	-0.0991843	0.120799	0.0239034	0.0281106	-0.110846	0.0456131	0.0866333	-0.226994	-0.156726	0.0359621	-0.673805	-0.201834	-0.0726985
Q9NX05-1	constitutive coactivator of PPAR-gamma-like protein 2	ENSG00000184083	FAM120C	-0.0150801	0	0.393565	-0.137503	0	0.0828965	-0.383435	0	0.336261		0.776318		0				-0.113657	NaN	0.0834966	0.237499	-0.22969	-0.137503	-0.491935	-0.190365	-0.383435	0.201908	NaN	NaN	-0.408645	NaN	NaN	-0.126128	NaN	NaN	-0.691507	NaN	NaN
Q8WXH0-1	Nesprin-2	ENSG00000054654	SYNE2	-0.688136	1.71062	-0.601087	0.0912672	0.591957	0.401873	-0.284211	0.639741	0.471945		0.615576		3.23771				-0.97687	-0.432561	-0.688136	NaN	0.451469	-0.268935	NaN	0.123644	-0.692066	-0.151303	-0.0931552	-0.239188	-0.145611	-0.064851	-0.083845	-0.467165	-0.241973	-0.222682	-0.87401	-0.706128	-0.68833
Q5T481	RNA-binding protein 20	ENSG00000203867	RBM20	0.050057	1.0964	0.307793	-0.194816	0.637462	0.557942	-0.476117	0.221598	0.138026		0.757372		0.237574				-0.179795	0.050057	0.11823	-0.194816	0.0149814	-0.444785	-0.659245	-0.100582	-0.476117	-0.0749951	NaN	-0.412813	-0.283995	NaN	-0.339263	-0.330486	-0.462276	-1.50568	-0.904652	-0.331982	-0.413389
Q9UGR2	Zinc finger CCCH domain-containing protein 7B		ZC3H7B	-0.251569	2.01497	-0.607779	-0.450611	0.128688	0.0984539	-0.245812	0.273738	0.282443		1.3235		0.780774				-0.366322	-0.251569	-0.147711	-0.498393	-0.450611	-0.346221	-0.245812	-0.269972	-0.22759	-0.0896691	0.0849087	0.477533	0.126193	0.436523	0.495017	-0.890087	-0.170304	NaN	-1.06846	0.00799269	NaN
